# Supplementary material for: Crystal structure of (S)-2-amino-2-methyl­succinic acid
Source: Acta Crystallogr E Crystallogr Commun. 2015 Sep 12;71(Pt 10):o731–2. doi: 10.1107/S2056989015016709 (PMC4647375; doi:10.1107/S2056989015016709)
Supplement: Supplementary file 1 [file e-71-0o731-sup1.cif]

##############################################################################
#                                                                            #
# This CIF contains the data in a paper accepted for publication in          #
# Acta Crystallographica Section E. It conforms to the requirements of       #
# Notes for Authors for Acta Crystallographica Section E, and has been       #
# peer reviewed under the auspices of the IUCr Commission on Journals.       #
#                                                                            #
# Full details of the Crystallographic Information File format               #
# are given in the paper "The Crystallographic Information File (CIF):       #
# a New Standard Archive File for Crystallography" by S. R. Hall, F. H.      #
# Allen and I. D. Brown [Acta Cryst. (1991), A47, 655-685].                  #
#                                                                            #
# The current version of the core CIF dictionary is obtainable from          #
# ftp://ftp.iucr.org/pub/cif_core.dic.                                       #
#                                                                            #
# Software is freely available for graphical display of the structure(s)     #
# in this CIF. For information consult the CIF software page                 #
# http://www.iucr.org/resources/cif/software.                                #
#                                                                            #
# This file may be used for bona fide research purposes within the           #
# scientific community so long as proper attribution is given to the journal # 
# article from which it was obtained.                                        #
#                                                                            #
##############################################################################
data_global
_journal_date_recd_electronic     2015-09-03
_journal_date_accepted     2015-09-07
_journal_name_full     'Acta Crystallographica, Section E'
_journal_year     2015
_journal_volume     71
_journal_issue     10
_journal_page_first     o731
_journal_page_last     o732
_journal_paper_category     HO
_journal_paper_doi     10.1107/S2056989015016709
_journal_coeditor_code     SU5203
_publ_contact_author_name     'Dr. Isao Fujii'
_publ_contact_author_address
;
  School of Science
   Tokai University
  4-1-1 Kitakaname
  Hiratuka
  Kanagawa 259-1292
  Japan
;
_publ_contact_author_email     fujii@wing.ncc.u-tokai.ac.jp
_publ_contact_author_fax     '+81-463-58-9543'
_publ_contact_author_phone     '+81-463-58-1211 ex.3724'
_publ_section_title
;
Crystal structure of (<i>S</i>)-2-amino-2-methylsuccinic acid
;
loop_
    _publ_author_name
    _publ_author_address
    'Fujii, Isao'
;
  School of Science
  Tokai University
  4-1-1 Kitakaname
  Hiratuka
  Kanagawa 259-1292
  Japan
;
data_I
_database_code_depnum_ccdc_archive     'CCDC 1422827'
_chemical_name_systematic
;
(<i>S</i>)-2-Amino-2-methylsuccinic acid
;
_chemical_name_common     '(S)-2-Methylaspardic acid'
_chemical_formula_moiety     'C5 H9 N O4'
_chemical_formula_sum     'C5 H9 N O4'
_chemical_formula_structural     'C5 H9 N O4'
_chemical_formula_iupac     'C5 H9 N O4'
_chemical_formula_weight     147.13
_chemical_melting_point     ?
_symmetry_cell_setting     monoclinic
_symmetry_space_group_name_H-M     'C 2'
_symmetry_space_group_name_Hall     'C 2y'
loop_
    _symmetry_equiv_pos_site_id
    _symmetry_equiv_pos_as_xyz
    1 x,y,z
    2 -x,y,-z
    3 1/2+x,1/2+y,z
    4 1/2-x,1/2+y,-z
_cell_length_a     8.3398(12)
_cell_length_b     9.6725(10)
_cell_length_c     8.0671(10)
_cell_angle_alpha     90
_cell_angle_beta     95.175(5)
_cell_angle_gamma     90
_cell_volume     648.09(14)
_cell_formula_units_Z     4
_cell_measurement_reflns_used     25
_cell_measurement_theta_min     20
_cell_measurement_theta_max     28
_cell_measurement_temperature     297
_cell_special_details
;
;
_exptl_crystal_description     'rod'
_exptl_crystal_colour     'colorless'
_exptl_crystal_size_max     0.4
_exptl_crystal_size_mid     0.2
_exptl_crystal_size_min     0.2
_exptl_crystal_size_rad     ?
_exptl_crystal_density_diffrn     1.508
_exptl_crystal_density_meas     ?
_exptl_crystal_density_method     'Not Measured'
_exptl_crystal_F_000     312
_exptl_absorpt_coefficient_mu     1.138
_exptl_absorpt_correction_type     psi-scan
_exptl_absorpt_process_details
;
(North <i>et al.</i>,  1968)
;
_exptl_absorpt_correction_T_min     0.76
_exptl_absorpt_correction_T_max     0.81
_exptl_special_details
;
;
_diffrn_ambient_temperature     297(2)
_diffrn_radiation_type     'CuK\a'
_diffrn_radiation_wavelength     1.54178
_diffrn_radiation_monochromator     'graphite'
_diffrn_measurement_device_type     'Enraf--Nonius CAD-4'
_diffrn_measurement_method     '\w/2\q scans'
_diffrn_reflns_number     843
_diffrn_reflns_av_R_equivalents     0.0190
_diffrn_reflns_theta_min     5.51
_diffrn_reflns_theta_max     73.98
_diffrn_reflns_theta_full     67.68
_diffrn_measured_fraction_theta_max     1.000
_diffrn_measured_fraction_theta_full     1.000
_diffrn_reflns_limit_h_min     -10
_diffrn_reflns_limit_h_max     1
_diffrn_reflns_limit_k_min     -12
_diffrn_reflns_limit_k_max     0
_diffrn_reflns_limit_l_min     -10
_diffrn_reflns_limit_l_max     10
_diffrn_reflns_reduction_process
;
;
_diffrn_standards_number     3
_diffrn_standards_interval_count     300
_diffrn_standards_decay_%     0
_refine_special_details     ?
_reflns_number_total     700
_reflns_number_gt     699
_reflns_threshold_expression     I>2\s(I)
_refine_ls_structure_factor_coef     Fsqd
_refine_ls_matrix_type     full
_refine_ls_R_factor_all     0.0340
_refine_ls_R_factor_gt     0.0340
_refine_ls_wR_factor_gt     0.0963
_refine_ls_wR_factor_ref     0.0964
_refine_ls_goodness_of_fit_ref     1.266
_refine_ls_restrained_S_all     1.268
_refine_ls_number_reflns     700
_refine_ls_number_parameters     109
_refine_ls_number_restraints     2
_refine_ls_hydrogen_treatment     mixed
_refine_ls_weighting_scheme     calc
_refine_ls_weighting_details
              'w=1/[\s^2^(Fo^2^)+(0.0559P)^2^+0.2563P] where P=(Fo^2^+2Fc^2^)/3'
_atom_sites_solution_hydrogens     mixed
_atom_sites_solution_primary     direct
_atom_sites_solution_secondary     difmap
_refine_ls_shift/su_max     0.000
_refine_ls_shift/su_mean     0.000
_refine_diff_density_max     0.287
_refine_diff_density_min     -0.210
_refine_ls_extinction_method
;
SHELXL2014 (Sheldrick, 2014)
;
_refine_ls_extinction_coef     0.045(4)
_refine_ls_extinction_expression
                                  'Fc^*^=kFc[1+0.001xFc^2^\l^3^/sin(2\q)]^-1/4^'
loop_
    _atom_type_symbol
    _atom_type_description
    _atom_type_scat_dispersion_real
    _atom_type_scat_dispersion_imag
    _atom_type_scat_source
    C C 0.0181 0.0091 ' International Tables Vol C Tables 4.2.6.8 and 6.1.1.4'
    H H 0.0000 0.0000 ' International Tables Vol C Tables 4.2.6.8 and 6.1.1.4'
    N N 0.0311 0.0180 ' International Tables Vol C Tables 4.2.6.8 and 6.1.1.4'
    O O 0.0492 0.0322 ' International Tables Vol C Tables 4.2.6.8 and 6.1.1.4'
_computing_data_collection
;
<i>CAD-4 Software</i> (Enraf--Nonius, 1989)
;
_computing_cell_refinement
;
<i>CAD-4 Software</i> (Enraf--Nonius, 1989)
;
_computing_data_reduction
;
<i>XCAD4</i> (Harms & Wocadlo, 1995)
;
_computing_structure_solution
;
<i>SHELXS97</i> (Sheldrick, 2008)
;
_computing_structure_refinement
;
<i>SHELXL2014/7</i> (Sheldrick, 2015)
;
_computing_molecular_graphics
;
<i>ORTEP-3</i> for Windows (Farrugia, 2012) and Mercury (Macrae <i>et
al.</i>,  2008)
;
_computing_publication_material
;
<i>PLATON</i> (Spek, 2003) and  <i>WinGX</i> (Farrugia, 2012)
;
loop_
    _atom_site_type_symbol
    _atom_site_label
    _atom_site_fract_x
    _atom_site_fract_y
    _atom_site_fract_z
    _atom_site_U_iso_or_equiv
    _atom_site_adp_type
    _atom_site_calc_flag
    _atom_site_occupancy
    _atom_site_disorder_assembly
    _atom_site_disorder_group
    H H8 0.155(3) 0.434(4) 0.122(4) 0.026(7) Uiso d 1 . .
    H H7 0.126(4) 0.416(4) 0.275(5) 0.040(9) Uiso d 1 . .
    H H6 0.207(5) 0.170(5) 0.725(4) 0.071(14) Uiso d 1 . .
    H H9 0.022(4) 0.340(4) 0.164(4) 0.040(9) Uiso d 1 . .
    C C1 0.2417(3) 0.1802(3) 0.0388(3) 0.0273(5) Uani d 1 . .
    C C2 0.2485(3) 0.2608(2) 0.2046(3) 0.0238(5) Uani d 1 . .
    C C3 0.2132(3) 0.1603(3) 0.3436(3) 0.0305(6) Uani d 1 . .
    H H3A 0.1108 0.1156 0.3124 0.037 Uiso calc 1 . .
    H H3B 0.2954 0.0891 0.3512 0.037 Uiso calc 1 . .
    C C4 0.2069(3) 0.2244(3) 0.5137(3) 0.0284(6) Uani d 1 . .
    C C5 0.4148(3) 0.3267(4) 0.2343(4) 0.0386(7) Uani d 1 . .
    H H5A 0.4277 0.3947 0.1498 0.058 Uiso calc 1 . .
    H H5B 0.4959 0.2567 0.2301 0.058 Uiso calc 1 . .
    H H5C 0.4254 0.3702 0.3417 0.058 Uiso calc 1 . .
    N N1 0.1250(3) 0.3741(2) 0.1916(3) 0.0248(5) Uani d 1 . .
    O O1 0.1677(2) 0.2358(2) -0.0871(2) 0.0378(5) Uani d 1 . .
    O O2 0.3164(3) 0.0705(2) 0.0427(3) 0.0525(7) Uani d 1 . .
    O O3 0.2242(3) 0.1339(2) 0.6334(2) 0.0392(6) Uani d 1 . .
    O O4 0.1831(4) 0.3463(2) 0.5370(2) 0.0554(7) Uani d 1 . .
loop_
    _atom_site_aniso_label
    _atom_site_aniso_U_11
    _atom_site_aniso_U_22
    _atom_site_aniso_U_33
    _atom_site_aniso_U_12
    _atom_site_aniso_U_13
    _atom_site_aniso_U_23
    C1 0.0384(11) 0.0263(12) 0.0177(10) 0.0010(10) 0.0051(8) -0.0020(9)
    C2 0.0349(10) 0.0220(11) 0.0147(10) 0.0029(9) 0.0028(8) -0.0013(8)
    C3 0.0520(14) 0.0239(13) 0.0157(10) 0.0039(11) 0.0039(9) -0.0005(9)
    C4 0.0436(13) 0.0252(12) 0.0164(10) 0.0015(10) 0.0025(9) -0.0014(9)
    C5 0.0342(12) 0.0476(17) 0.0338(13) -0.0022(12) 0.0020(10) -0.0065(12)
    N1 0.0368(11) 0.0213(10) 0.0164(9) 0.0008(8) 0.0036(7) -0.0007(8)
    O1 0.0510(10) 0.0455(11) 0.0167(8) 0.0152(9) 0.0011(7) -0.0039(8)
    O2 0.0930(17) 0.0383(13) 0.0257(10) 0.0290(13) 0.0023(10) -0.0082(9)
    O3 0.0721(13) 0.0304(10) 0.0162(9) 0.0085(9) 0.0096(8) 0.0010(8)
    O4 0.118(2) 0.0290(12) 0.0200(9) 0.0126(12) 0.0102(10) -0.0024(8)
_geom_special_details
;
All e.s.d.'s (except the e.s.d. in the dihedral angle between two l.s. planes)
are estimated using the full covariance matrix. The cell e.s.d.'s are taken
into account individually in the estimation of e.s.d.'s in distances, angles
and torsion angles; correlations between e.s.d.'s in cell parameters are only
used when they are defined by crystal symmetry. An approximate (isotropic)
treatment of cell e.s.d.'s is used for estimating e.s.d.'s involving l.s.
planes.
;
loop_
    _geom_bond_atom_site_label_1
    _geom_bond_atom_site_label_2
    _geom_bond_site_symmetry_2
    _geom_bond_distance
    _geom_bond_publ_flag
    C1 O2 . 1.229(3) ?
    C1 O1 . 1.261(3) ?
    C1 C2 . 1.545(3) ?
    C2 N1 . 1.502(3) ?
    C2 C5 . 1.525(3) ?
    C2 C3 . 1.532(3) ?
    C3 C4 . 1.511(3) ?
    C3 H3A . 0.9700 ?
    C3 H3B . 0.9700 ?
    C4 O4 . 1.213(4) ?
    C4 O3 . 1.301(3) ?
    C5 H5A . 0.9600 ?
    C5 H5B . 0.9600 ?
    C5 H5C . 0.9600 ?
    N1 H8 . 0.86(4) ?
    N1 H7 . 0.78(4) ?
    N1 H9 . 0.93(4) ?
    O3 H6 . 0.84(2) ?
loop_
    _geom_angle_atom_site_label_1
    _geom_angle_atom_site_label_2
    _geom_angle_atom_site_label_3
    _geom_angle_site_symmetry_1
    _geom_angle_site_symmetry_3
    _geom_angle
    _geom_angle_publ_flag
    O2 C1 O1 . . 126.8(2) ?
    O2 C1 C2 . . 115.7(2) ?
    O1 C1 C2 . . 117.3(2) ?
    N1 C2 C5 . . 108.3(2) ?
    N1 C2 C3 . . 109.79(18) ?
    C5 C2 C3 . . 112.5(2) ?
    N1 C2 C1 . . 109.67(18) ?
    C5 C2 C1 . . 107.98(18) ?
    C3 C2 C1 . . 108.60(19) ?
    C4 C3 C2 . . 115.4(2) ?
    C4 C3 H3A . . 108.4 ?
    C2 C3 H3A . . 108.4 ?
    C4 C3 H3B . . 108.4 ?
    C2 C3 H3B . . 108.4 ?
    H3A C3 H3B . . 107.5 ?
    O4 C4 O3 . . 123.2(2) ?
    O4 C4 C3 . . 124.0(2) ?
    O3 C4 C3 . . 112.8(2) ?
    C2 C5 H5A . . 109.5 ?
    C2 C5 H5B . . 109.5 ?
    H5A C5 H5B . . 109.5 ?
    C2 C5 H5C . . 109.5 ?
    H5A C5 H5C . . 109.5 ?
    H5B C5 H5C . . 109.5 ?
    C2 N1 H8 . . 107(2) ?
    C2 N1 H7 . . 112(3) ?
    H8 N1 H7 . . 104(3) ?
    C2 N1 H9 . . 112(3) ?
    H8 N1 H9 . . 113(3) ?
    H7 N1 H9 . . 109(3) ?
    C4 O3 H6 . . 111(4) ?
loop_
    _geom_hbond_atom_site_label_D
    _geom_hbond_atom_site_label_H
    _geom_hbond_atom_site_label_A
    _geom_hbond_site_symmetry_A
    _geom_hbond_distance_DH
    _geom_hbond_distance_HA
    _geom_hbond_distance_DA
    _geom_hbond_angle_DHA
    N1 H7 O4 . 0.79(4) 2.23(4) 2.798(3) 130(3)
    O3 H6 O1 1_556 0.84(4) 1.70(4) 2.543(2) 177(5)
    N1 H7 O3 4_556 0.79(4) 2.53(4) 3.093(3) 130(3)
    N1 H8 O2 4_555 0.86(3) 1.90(4) 2.754(3) 170(3)
    N1 H9 O1 2_555 0.93(3) 1.93(4) 2.844(3) 168(4)
    C3 H3B O4 4_546 0.97 2.52 3.279(4) 135
_shelx_hkl_file
;
  -1 -12   0-8.72081 5.60191   1-0.14841-0.03571-0.95111-0.96205-0.28262 0.26623
   0 -12   0 2819.22  23.824   1-0.02444 0.02599-0.95665-0.95665-0.29104 0.29142
   1 -12   0-1.45004 4.81148   1 0.07849 0.10873-0.95819-0.95526-0.26702 0.28418
   1 -11  -4 2216.57 21.3276   1-0.19230 0.31003-0.83700-0.91686-0.52722-0.22324
   1 -11  -3  270.61 8.31259   1-0.23964 0.37472-0.82897-0.92492-0.52451-0.03406
   1 -11  -2 750.059 17.5058   1-0.21644 0.36885-0.83285-0.92108-0.52650 0.15983
   1 -11  -1 7757.32 52.7452   1-0.11200 0.28175-0.85027-0.90370-0.52205 0.34728
   1 -11   0 299.394 10.2254   1 0.06854 0.11855-0.87965-0.87436-0.46252 0.47965
   1 -11   110774.30 61.9289   1 0.24789-0.04346-0.90757-0.84648-0.31556 0.52459
   1 -11   2 4584.75 38.8662   1 0.35344-0.13167-0.92246-0.83163-0.12440 0.52533
   1 -11   3 4022.49 33.0002   1 0.38103-0.14192-0.92425-0.82988 0.06834 0.52449
   0 -11   4-8.57569 6.64188   1 0.29200-0.22123-0.92154-0.83248 0.28223 0.48572
   0 -11   3 1.21749 7.49327   1 0.34907-0.29564-0.93358-0.82040 0.11564 0.46042
   0 -11   2 7.67203 6.24327   1 0.34024-0.30414-0.93487-0.81907-0.07250 0.45666
   0 -11   1 4.53982 6.66635   1 0.23089-0.21213-0.91980-0.83410-0.29552 0.48777
   0 -11   0-8.88858 8.76944   1-0.04090 0.04232-0.87693-0.87693-0.48043 0.48079
   0 -11  -1 0.94604 6.72952   1-0.29834 0.28242-0.83390-0.91992-0.48884 0.29730
   0 -11  -2 2.38816 6.27226   1-0.38610 0.35284-0.81876-0.93502-0.45736 0.07391
   0 -11  -3 -0.7312 7.65732   1-0.37882 0.32822-0.82008-0.93367-0.46071-0.11464
   0 -11  -4 7.71258 4.85542   1-0.30933 0.24140-0.83214-0.92157-0.48579-0.28145
  -1 -11  -3 4173.82 33.6445   1-0.47915 0.24288-0.81718-0.93642-0.36126-0.23085
  -1 -11  -2 4347.75 37.7818   1-0.52493 0.30600-0.80871-0.94492-0.31033-0.08989
  -1 -11  -1 9788.12 58.8555   1-0.52184 0.32025-0.80925-0.94442-0.31448 0.10616
  -1 -11   0 315.033 10.0056   1-0.20162 0.01737-0.86526-0.88845-0.47491 0.45848
  -1 -11   1 7080.56 50.5341   1 0.28446-0.45137-0.94209-0.81166-0.15230 0.32778
  -1 -11   2 764.163   17.38   1 0.32433-0.47391-0.94561-0.80818 0.06275 0.30463
  -1 -11   3 282.564 8.78307   1 0.29416-0.42639-0.93839-0.81544 0.20854 0.35073
  -1 -11   4 2303.41 21.5998   1 0.21662-0.33152-0.92350-0.83037 0.33549 0.41569
  -2 -11   3-0.85605 7.36402   1 0.18734-0.50525-0.93423-0.81945 0.31977 0.22273
  -2 -11   2-5.57199 7.78561   1 0.23180-0.56705-0.94258-0.81106 0.26123 0.08937
  -2 -11   1-7.06554 7.86653   1 0.22821-0.58080-0.94194-0.81166 0.26673-0.10802
  -2 -11   0 0.51692 6.46317   1-0.31971-0.05022-0.84825-0.90531 0.39118-0.42438
  -2 -11  -1-3.44208 8.48969   1-0.58092 0.19366-0.80979-0.94373 0.02481-0.24990
  -2 -11  -2-17.7599  8.1324   1-0.57476 0.17016-0.81323-0.94025-0.13834-0.27865
  -2 -11  -3  2.5438 5.47951   1-0.52231 0.10037-0.82391-0.92954-0.26452-0.34437
  -3 -11  -2 251.686 8.19377   1-0.55653-0.03374-0.83037-0.92296-0.04906-0.38471
  -3 -11  -1 9323.54  50.139   1-0.51254-0.06040-0.83479-0.91858 0.15234-0.39421
  -3 -11   0 832.109 17.0407   1-0.31515-0.24045-0.86484-0.88857 0.36028-0.41025
  -3 -11   1 2752.95 28.4302   1-0.05487-0.48339-0.90776-0.84569 0.40925-0.26732
  -3 -11   2 3442.13 30.0722   1 0.03591-0.55682-0.92331-0.83018 0.38424-0.05042
  -3 -11   3 203.742 7.34426   1 0.01752-0.52110-0.92008-0.83345 0.39147 0.13425
  -4 -11   1 10.2107  5.2458   1-0.25443-0.46950-0.89048-0.86282 0.35233-0.22718
  -4 -11   0 1.06515 5.33363   1-0.38782-0.35344-0.86935-0.88391 0.26923-0.33598
  -4 -11  -1-8.20908 6.29887   1-0.49615-0.26246-0.85351-0.89972 0.11173-0.37037
  -5 -10   3 3.59591 5.23274   1-0.23687-0.63818-0.82707-0.76671 0.48606 0.00608
  -5 -10   2 0.44086 7.54636   1-0.26851-0.62388-0.82196-0.77179 0.47572-0.17548
  -5 -10   1-7.07432 7.81758   1-0.35786-0.55187-0.80761-0.78610 0.43408-0.32574
  -5 -10   0 1.26188 5.93366   1-0.47698-0.45009-0.78901-0.80466 0.34188-0.42544
  -5 -10  -1-14.1573 7.59735   1-0.58124-0.36317-0.77365-0.81998 0.19733-0.47279
  -5 -10  -2  10.641 5.32048   1-0.63640-0.32535-0.76703-0.82656 0.01888-0.48623
  -4 -10  -3 6402.53 40.3151   1-0.65877-0.13464-0.74986-0.84384-0.11330-0.52918
  -4 -10  -2 2589.67 29.4204   1-0.64778-0.12830-0.74889-0.84485 0.07800-0.52858
  -4 -10  -1 3369.54 35.4696   1-0.56151-0.19723-0.76049-0.83329 0.27311-0.53179
  -4 -10   0 3456.03 37.0718   1-0.39369-0.34771-0.78620-0.80762 0.43840-0.50518
  -4 -10   1 755.415 18.7969   1-0.19967-0.52439-0.81753-0.77633 0.51978-0.39466
  -4 -10   2 2971.73 32.8919   1-0.07066-0.63606-0.83897-0.75493 0.53100-0.21399
  -4 -10   3 3200.88 31.8664   1-0.02720-0.66218-0.84627-0.74767 0.52750-0.01859
  -4 -10   4 734.444 14.4392   1-0.05430-0.61775-0.84164-0.75233 0.53024 0.17058
  -3 -10   5 3.23568 5.47841   1 0.04016-0.50919-0.84193-0.75223 0.53967 0.36982
  -3 -10   4-14.8924 8.46939   1 0.13446-0.62083-0.85829-0.73584 0.50566 0.21193
  -3 -10   3-24.2385 9.94578   1 0.17250-0.67621-0.86501-0.72908 0.48520 0.04050
  -3 -10   2  9.8691 7.18007   1 0.15094-0.67199-0.86126-0.73279 0.49721-0.16342
  -3 -10   1-10.4298 10.1483   1 0.00790-0.54629-0.83659-0.75742 0.54637-0.40447
  -3 -10   0 2.84203 7.31371   1-0.32010-0.23562-0.78223-0.81174 0.50308-0.55309
  -3 -10  -1 6.63739 7.19926   1-0.58268 0.00961-0.74149-0.85244 0.27772-0.51963
  -3 -10  -2 5.04771  6.8202   1-0.67386 0.08346-0.72950-0.86439 0.05248-0.48629
  -3 -10  -3 -2.6414 8.42982   1-0.67733 0.06959-0.73165-0.86221-0.13230-0.49340
  -3 -10  -4-0.63217 7.25391   1-0.62463-0.00045-0.74289-0.85093-0.29454-0.52306
  -2 -10  -5 3568.43 26.6069   1-0.50914 0.05239-0.74943-0.84450-0.46669-0.52603
  -2 -10  -4 330.191 9.92288   1-0.61700 0.17759-0.72957-0.86440-0.34824-0.45259
  -2 -10  -3 2042.90 29.5378   1-0.67623 0.25416-0.71778-0.87622-0.22380-0.38513
  -2 -10  -2 483.397 14.3929   1-0.70205 0.29732-0.71133-0.88271-0.08101-0.33602
  -2 -10  -133450.20 125.217   1-0.67684 0.28945-0.71259-0.88149 0.12072-0.34585
  -2 -10   016411.70 89.3692   1-0.30712-0.06293-0.76862-0.82550 0.53087-0.56410
  -2 -10   1 1037.37  24.509   1 0.32248-0.67519-0.87631-0.71785 0.38631-0.22764
  -2 -10   2 1499.65 27.5151   1 0.36264-0.69802-0.88386-0.71034 0.32799 0.02258
  -2 -10   3 3894.85 40.7361   1 0.33884-0.65688-0.87929-0.71495 0.36480 0.17767
  -2 -10   4 9677.06 56.7785   1 0.28559-0.58629-0.86939-0.72488 0.42799 0.30638
  -2 -10   5 5453.57  36.241   1 0.19428-0.47764-0.85298-0.74133 0.50039 0.42587
  -1 -10   5-7.92082 8.03636   1 0.30627-0.40396-0.85726-0.73720 0.44049 0.50256
  -1 -10   4 2.58438 9.37396   1 0.39095-0.50598-0.87317-0.72126 0.32628 0.42487
  -1 -10   3-2.76904 10.4286   1 0.43963-0.57200-0.88314-0.71124 0.20471 0.35453
  -1 -10   2-3.10173 10.3444   1 0.45909-0.60879-0.88851-0.70583 0.06252 0.30482
  -1 -10   1 4.44924 7.32696   1 0.42182-0.58887-0.88550-0.70881-0.15734 0.33279
  -1 -10   0-1.90105 11.4261   1-0.25788 0.07350-0.77784-0.81643-0.59369 0.57724
  -1 -10  -1 0.93083 11.3622   1-0.65827 0.45655-0.70668-0.88755-0.31627 0.10792
  -1 -10  -2 2.61988 7.52503   1-0.66092 0.44187-0.70620-0.88800-0.31100-0.08925
  -1 -10  -3-5.00418 9.79132   1-0.62879 0.39239-0.71243-0.88173-0.36584-0.22631
  -1 -10  -4-3.08131 8.41599   1-0.57062 0.31688-0.72327-0.87084-0.43795-0.34610
  -1 -10  -5-3.31634 7.38071   1-0.47428 0.20321-0.74062-0.85346-0.51618-0.45977
   0 -10  -510755.50 52.4545   1-0.39887 0.31346-0.73877-0.85546-0.57654-0.38263
   0 -10  -4 1133.67 21.7363   1-0.48087 0.41280-0.72436-0.86990-0.53480-0.23248
   0 -10  -3 1678.68 28.6184   1-0.51948 0.46875-0.71746-0.87685-0.50840-0.06697
   0 -10  -2 1396.73 27.4448   1-0.50958 0.47620-0.71918-0.87516-0.51573 0.13225
   0 -10  -120954.20 102.531   1-0.39572 0.37967-0.73915-0.85523-0.57803 0.38645
   0 -10   029316.50  122.13   1-0.05162 0.05291-0.79721-0.79721-0.60354 0.60386
   0 -10   120896.00 102.416   1 0.31240-0.29377-0.85506-0.73940-0.38436 0.57658
   0 -10   2 1399.91 27.6413   1 0.45316-0.41719-0.87495-0.71955-0.13073 0.51485
   0 -10   3 1683.40 28.5923   1 0.48111-0.42780-0.87671-0.71783 0.06800 0.50802
   0 -10   4 1151.88 22.0488   1 0.45477-0.38413-0.86985-0.72473 0.23324 0.53468
   0 -10   510760.60 52.7645   1 0.38232-0.29434-0.85547-0.73914 0.38325 0.57657
   1 -10   5-5.78496 7.78002   1 0.43027-0.15661-0.84868-0.74609 0.34628 0.63032
   1 -10   4 10.1931 6.49539   1 0.49213-0.23581-0.86165-0.73308 0.17078 0.61391
   1 -10   3 3.07572 9.75663   1 0.49823-0.25925-0.86540-0.72929-0.01423 0.60703
   1 -10   2 3.05395 10.9592   1 0.44281-0.22117-0.85908-0.73557-0.21672 0.61762
   1 -10   1  -17.21 12.4722   1 0.29998-0.09568-0.83821-0.75640-0.42679 0.63579
   1 -10   0 1.42516 11.0086   1 0.06303 0.12394-0.80083-0.79374-0.58740 0.60450
   1 -10  -1 9.83195 7.52021   1-0.17596 0.34558-0.76150-0.83304-0.63690 0.46210
   1 -10  -2-6.20185 10.7784   1-0.31758 0.46987-0.73756-0.85693-0.62179 0.25509
   1 -10  -3-8.70156  9.5583   1-0.36693 0.50188-0.72912-0.86533-0.60803 0.04943
   1 -10  -4 1.93839 8.84749   1-0.35424 0.47185-0.73135-0.86307-0.61196-0.13854
   1 -10  -5 9.96136 5.49625   1-0.28881 0.38908-0.74259-0.85178-0.62751-0.31488
   1  -9  -6 5014.34 37.9812   1-0.33358 0.41638-0.65652-0.77838-0.70357-0.43076
   1  -9  -512037.50 69.4898   1-0.42129 0.52143-0.64136-0.79357-0.67624-0.26619
   1  -9  -4 8074.00 62.9987   1-0.46373 0.58121-0.63393-0.80104-0.65784-0.09269
   1  -9  -338068.80 142.532   1-0.46280 0.59762-0.63406-0.80096-0.65832 0.09969
   1  -9  -2 9422.36 73.2279   1-0.39944 0.55159-0.64502-0.79003-0.68448 0.31775
   1  -9  -121186.20 109.283   1-0.23069 0.40018-0.67381-0.76128-0.71968 0.54485
   1  -9   010358.70 77.1717   1 0.05971 0.12713-0.72193-0.71320-0.68113 0.69820
   1  -9   113353.90 87.2607   1 0.34690-0.14272-0.76752-0.66765-0.50580 0.71477
   1  -9   210463.10 76.8423   1 0.51672-0.29521-0.79264-0.64257-0.27652 0.67738
   1  -9   325801.70 117.182   1 0.58732-0.34847-0.80135-0.63390-0.06321 0.65598
   1  -9   410285.80 70.2516   1 0.59629-0.34011-0.80008-0.63521 0.12497 0.65969
   1  -9   5 5574.62 46.8285   1 0.56003-0.28650-0.79147-0.64386 0.29600 0.68057
   1  -9   6 2763.51 27.7965   1 0.47433-0.18346-0.77466-0.66070 0.46018 0.70828
   0  -9   6-8.75591 8.73444   1 0.42266-0.31747-0.78084-0.65437 0.49704 0.65465
   0  -9   5-1.10883 10.3028   1 0.51465-0.42679-0.79831-0.63686 0.35916 0.60063
   0  -9   4-1.37526 11.5882   1 0.56555-0.49503-0.80902-0.62612 0.21298 0.55491
   0  -9   3  1.5385 12.5932   1 0.58134-0.52816-0.81412-0.62098 0.04729 0.52870
   0  -9   2 -4.8331 8.62568   1 0.54662-0.51078-0.81132-0.62373-0.15865 0.54274
   0  -9   1-10.3492 11.9212   1 0.38920-0.37070-0.78902-0.64600-0.43866 0.63086
   0  -9   0-1.63812 11.0699   1-0.05972 0.06088-0.71749-0.71749-0.69642 0.69671
   0  -9  -1-5.99175 12.6695   1-0.48241 0.46623-0.64569-0.78925-0.63258 0.44097
   0  -9  -2 12.8892 7.89299   1-0.60824 0.57473-0.62333-0.81157-0.54367 0.16017
   0  -9  -3 12.0543 8.33045   1-0.62356 0.57271-0.62059-0.81428-0.52910-0.04631
   0  -9  -4-6.43655  10.484   1-0.59536 0.52717-0.62573-0.80909-0.55504-0.21227
   0  -9  -5-2.59583 9.69145   1-0.53552 0.44999-0.63648-0.79831-0.60061-0.35859
   0  -9  -6 7.31995 5.72857   1-0.43614 0.33327-0.65398-0.78077-0.65456-0.49654
  -1  -9  -6 2800.07 27.6946   1-0.50743 0.21889-0.65662-0.77798-0.60100-0.56688
  -1  -9  -5 5554.87 46.8528   1-0.61722 0.34601-0.63691-0.79773-0.51505-0.46093
  -1  -9  -410519.00 71.0405   1-0.68754 0.43368-0.62385-0.81082-0.43120-0.35288
  -1  -9  -326017.80 117.591   1-0.73365 0.49713-0.61493-0.81978-0.35291-0.23927
  -1  -9  -2 9448.08 73.1513   1-0.76095 0.54176-0.60938-0.82537-0.28880-0.11148
  -1  -9  -111527.60 81.2849   1-0.76539 0.56354-0.60841-0.82637-0.27622 0.06784
  -1  -9   0 9874.34 75.5123   1-0.34296 0.15845-0.68498-0.74985-0.67077 0.65429
  -1  -9   118780.20 103.161   1 0.54139-0.70856-0.82521-0.60966-0.11353 0.28895
  -1  -9   2 8538.50 69.5981   1 0.56329-0.71312-0.82593-0.60897 0.08681 0.28051
  -1  -9   337256.70  141.42   1 0.54563-0.67812-0.82101-0.61393 0.21887 0.34035
  -1  -9   4 8284.64 63.8114   1 0.50643-0.62158-0.81272-0.62226 0.33396 0.41716
  -1  -9   512435.90 70.8758   1 0.44323-0.54105-0.80050-0.63452 0.44263 0.50038
  -1  -9   6 5134.35 38.5111   1 0.34411-0.42459-0.78229-0.65277 0.54873 0.58618
  -2  -9   6-6.98561 8.08642   1 0.23421-0.50036-0.77846-0.65645 0.60149 0.51664
  -2  -9   5-14.6765 10.4482   1 0.33778-0.62127-0.79692-0.63795 0.52983 0.39640
  -2  -9   4 1.31452 7.64607   1 0.40271-0.70353-0.80881-0.62602 0.46390 0.27044
  -2  -9   3  6.6799 8.58102   1 0.44124-0.75941-0.81606-0.61873 0.41251 0.12992
  -2  -9   2  -10.48 12.6196   1 0.45072-0.78622-0.81791-0.61685 0.39780-0.04726
  -2  -9   1-15.5352 12.3907   1 0.37168-0.72453-0.80324-0.63148 0.49777-0.33913
  -2  -9   0  5.3797 9.11379   1-0.28896-0.08122-0.69046-0.74422 0.63418-0.66744
  -2  -9  -1-34.6461 12.8035   1-0.72898 0.34146-0.62275-0.81189 0.21596-0.44112
  -2  -9  -2-1.03279 12.3719   1-0.78497 0.38011-0.61683-0.81777-0.02052-0.39654
  -2  -9  -3 3.35093 11.3787   1-0.77552 0.35332-0.62079-0.81377-0.18092-0.42804
  -2  -9  -4-9.04181 9.98295   1-0.73523 0.29570-0.62954-0.80498-0.31505-0.48581
  -2  -9  -5   3.564 6.49392   1-0.66416 0.20728-0.64330-0.79119-0.43834-0.55442
  -2  -9  -6-0.74535 6.85151   1-0.54346 0.06925-0.66533-0.76912-0.55820-0.62646
  -3  -9  -5 386.354 11.4794   1-0.67907 0.03652-0.65546-0.77887-0.38934-0.62019
  -3  -9  -4 3597.29 38.2262   1-0.74805 0.12284-0.64159-0.79278-0.23415-0.58349
  -3  -9  -3 4593.36 47.2443   1-0.77191 0.16404-0.63509-0.79932-0.06476-0.56097
  -3  -9  -2 7421.14 62.2855   1-0.74364 0.15310-0.63691-0.79754 0.13352-0.56736
  -3  -9  -1 3391.01 43.9781   1-0.62006 0.04686-0.65410-0.78039 0.37476-0.61669
  -3  -9   024787.00 116.813   1-0.31950-0.23636-0.70113-0.73340 0.60578-0.65582
  -3  -9   1 9449.70 72.5548   1 0.04305-0.58157-0.76129-0.67327 0.64836-0.50650
  -3  -9   221894.80 107.312   1 0.22142-0.74260-0.79207-0.64253 0.58688-0.25312
  -3  -9   3 9295.40  68.299   1 0.26777-0.77161-0.80021-0.63443 0.55905-0.03339
  -3  -9   4 815.584 21.3098   1 0.25272-0.73922-0.79750-0.63718 0.56883 0.14873
  -3  -9   511933.30 63.8115   1 0.19619-0.66535-0.78753-0.64720 0.59987 0.30959
  -3  -9   6 7393.70 40.7863   1 0.08894-0.54076-0.76892-0.66584 0.63876 0.46260
  -4  -9   5 6.88836 6.03507   1 0.02217-0.67700-0.77322-0.66135 0.63328 0.25940
  -4  -9   4  19.447 6.63373   1 0.07075-0.74292-0.78155-0.65298 0.62385 0.07694
  -4  -9   3 -1.4124 7.36118   1 0.06501-0.75452-0.78061-0.65388 0.62513-0.11624
  -4  -9   2-2.67398 11.2921   1-0.00754-0.69931-0.76831-0.66614 0.63683-0.31984
  -4  -9   1-21.4516 11.3848   1-0.16814-0.55604-0.74148-0.69293 0.63166-0.50657
  -4  -9   0 1.40686  12.075   1-0.39503-0.34649-0.70463-0.72975 0.55105-0.61787
  -4  -9  -1-19.9768 11.8568   1-0.59585-0.16301-0.67344-0.76089 0.38125-0.63997
  -4  -9  -2 7.95773 7.11391   1-0.71324-0.06297-0.65674-0.77756 0.17801-0.62862
  -4  -9  -3-5.39735 9.51322   1-0.75564-0.03791-0.65254-0.78172-0.01930-0.62321
  -4  -9  -4-5.24594 8.49659   1-0.73976-0.07112-0.65793-0.77629-0.20437-0.63004
  -4  -9  -5-1.00697 6.01377   1-0.66161-0.16661-0.67373-0.76046-0.38643-0.63988
  -5  -9  -4 5449.47 34.0556   1-0.71329-0.28326-0.67824-0.75583-0.23808-0.61311
  -5  -9  -3 5441.37 41.1661   1-0.74068-0.23854-0.67073-0.76338-0.04024-0.61904
  -5  -9  -2 286.783 10.2366   1-0.70669-0.25518-0.67363-0.76052 0.14993-0.61732
  -5  -9  -1 859.078 21.1173   1-0.61643-0.32810-0.68614-0.74805 0.32822-0.60371
  -5  -9   010644.80 68.0552   1-0.47924-0.44796-0.70699-0.72723 0.47422-0.55781
  -5  -9   1 844.989  21.354   1-0.32753-0.58233-0.73107-0.70320 0.56628-0.45797
  -5  -9   2 9398.45 61.9928   1-0.20541-0.68711-0.75093-0.68337 0.60639-0.30618
  -5  -9   3 5429.88 44.9449   1-0.13779-0.73739-0.76207-0.67227 0.61759-0.12548
  -5  -9   4 2415.06 27.3977   1-0.12856-0.72928-0.76357-0.67082 0.61857 0.06544
  -5  -9   5 212.755 7.26743   1-0.18423-0.65627-0.75430-0.68012 0.61085 0.26506
  -6  -9   3-13.3741 7.52647   1-0.33667-0.72418-0.74517-0.68902 0.54262-0.06729
  -6  -9   2 11.5592 6.30191   1-0.38225-0.69594-0.73791-0.69624 0.51908-0.23565
  -6  -9   1 17.2878  6.2301   1-0.46606-0.62947-0.72471-0.70941 0.46290-0.37137
  -6  -9   0-3.04755 8.61531   1-0.56637-0.54650-0.70933-0.72475 0.36605-0.46642
  -6  -9  -1 -9.9271 8.28335   1-0.65643-0.47378-0.69625-0.73778 0.22873-0.52099
  -6  -9  -2-2.37682 5.78325   1-0.71332-0.43423-0.68921-0.74479 0.05908-0.54325
  -7  -8   3-0.71112 6.04575   1-0.45836-0.78830-0.66031-0.61429 0.55072-0.09220
  -7  -8   2-1.53098 8.00414   1-0.50257-0.76142-0.65341-0.62115 0.51800-0.25138
  -7  -8   1-4.94515 8.29669   1-0.57429-0.70704-0.64236-0.63216 0.45304-0.37832
  -7  -8   0-3.81236 8.45483   1-0.65636-0.64231-0.63008-0.64440 0.35323-0.47040
  -7  -8  -1 4.95693  5.9162   1-0.73039-0.58562-0.61965-0.65479 0.21896-0.52803
  -7  -8  -2-12.0584  6.9445   1-0.77910-0.55425-0.61393-0.66047 0.05291-0.55388
  -6  -8  -4 627.175 13.4299   1-0.78610-0.39626-0.60130-0.67318-0.21084-0.65716
  -6  -8  -3 967.213 19.2728   1-0.79997-0.36504-0.59599-0.67853-0.00867-0.66742
  -6  -8  -2 608.741 17.7222   1-0.76089-0.38679-0.59982-0.67474 0.17634-0.66054
  -6  -8  -1 9142.56  62.634   1-0.67941-0.45093-0.61104-0.66356 0.34246-0.63476
  -6  -8   0 6257.94 53.3745   1-0.56739-0.54561-0.62780-0.64683 0.47895-0.57934
  -6  -8   1 929.036 22.6804   1-0.44573-0.64993-0.64677-0.62791 0.57579-0.48429
  -6  -8   2 8344.28 60.3969   1-0.33987-0.73845-0.66366-0.61105 0.63274-0.34934
  -6  -8   3 217.897 10.1085   1-0.26929-0.79169-0.67507-0.59968 0.65958-0.18428
  -6  -8   4 1972.75  26.043   1-0.24416-0.79948-0.67913-0.59566 0.66722-0.00002
  -6  -8   5 69.1136 6.63473   1-0.27426-0.75204-0.67418-0.60065 0.65804 0.20105
  -5  -8   6   1.557  5.5211   1-0.14331-0.67998-0.68007-0.59495 0.70309 0.36468
  -5  -8   5    0.00 6.55479   1-0.06312-0.77751-0.69348-0.58150 0.70911 0.16677
  -5  -8   4 -13.675 10.4858   1-0.04400-0.81398-0.69673-0.57821 0.70914-0.02516
  -5  -8   3 18.0943  7.7891   1-0.07683-0.79848-0.69127-0.58363 0.70865-0.21658
  -5  -8   2  3.8224 8.39217   1-0.16532-0.72733-0.67659-0.59827 0.69965-0.39947
  -5  -8   1-3.70762 8.24615   1-0.30772-0.60227-0.65331-0.62152 0.66095-0.55268
  -5  -8   0 6.19114 7.98249   1-0.47950-0.44782-0.62586-0.64892 0.56896-0.65259
  -5  -8  -1 8.41614 8.17922   1-0.63713-0.30753-0.60160-0.67315 0.42171-0.69723
  -5  -8  -2-12.5251 10.8101   1-0.74850-0.21351-0.58558-0.68913 0.24125-0.70867
  -5  -8  -3 -1.9463 10.1879   1-0.80561-0.17374-0.57881-0.69586 0.05015-0.70947
  -5  -8  -4-7.00959 8.61466   1-0.81066-0.18602-0.58079-0.69384-0.14181-0.70941
  -5  -8  -5 7.30588  5.4075   1-0.75826-0.25576-0.59248-0.68211-0.33805-0.70507
  -4  -8  -6 1057.28 15.5724   1-0.67720-0.16849-0.59301-0.68169-0.49418-0.72406
  -4  -8  -5 3320.32 33.9117   1-0.78179-0.04656-0.57281-0.70193-0.31445-0.71189
  -4  -8  -4 81.4175 8.18815   1-0.82356 0.01255-0.56317-0.71161-0.13607-0.69837
  -4  -8  -315726.00 89.4706   1-0.81725 0.02358-0.56144-0.71338 0.05277-0.69532
  -4  -8  -2 1822.21 34.1133   1-0.75466-0.02167-0.56895-0.70591 0.25628-0.70692
  -4  -8  -124992.80 119.013   1-0.61595-0.14304-0.58915-0.68575 0.46470-0.72345
  -4  -8   013337.30 87.4602   1-0.39429-0.34736-0.62380-0.65113 0.63623-0.70308
  -4  -8   1 1002.46 27.1427   1-0.14764-0.57667-0.66398-0.61100 0.71667-0.59162
  -4  -8   2 3646.49 46.3801   1 0.03383-0.74081-0.69435-0.58067 0.71908-0.40213
  -4  -8   3 1171.40 28.1156   1 0.12632-0.81596-0.71008-0.56497 0.70148-0.19263
  -4  -8   4 1500.08 28.7647   1 0.15124-0.82354-0.71432-0.56077 0.69437 0.00638
  -4  -8   5 690.535 19.5453   1 0.12664-0.78160-0.71005-0.56508 0.70148 0.19117
  -4  -8   6 1390.98 21.9939   1 0.05446-0.69208-0.69768-0.57749 0.71647 0.36808
  -3  -8   7-1.10406 7.43365   1 0.08820-0.52281-0.68779-0.58757 0.72571 0.56751
  -3  -8   6 -1.2878 7.10853   1 0.22018-0.67213-0.71055-0.56477 0.68575 0.41557
  -3  -8   5-8.62644 11.5091   1 0.29562-0.76491-0.72380-0.55148 0.64801 0.26142
  -3  -8   4-3.51877 11.7352   1 0.33447-0.82110-0.73072-0.54453 0.62334 0.09418
  -3  -8   3    0.00  12.049   1 0.33404-0.83801-0.73068-0.54452 0.62359-0.09796
  -3  -8   2 2.18556 12.6025   1 0.26787-0.78917-0.71904-0.55612 0.66318-0.32945
  -3  -8   1-0.27322 8.97464   1 0.06368-0.60232-0.68386-0.59126 0.72975-0.58792
  -3  -8   0   -5.46 12.6408   1-0.31638-0.23961-0.62078-0.65431 0.68565-0.73572
  -3  -8  -1 4.10162 8.59058   1-0.63999 0.06667-0.56988-0.70517 0.45498-0.69695
  -3  -8  -2 7.33577 8.56163   1-0.78874 0.19808-0.54861-0.72640 0.20374-0.63761
  -3  -8  -3-2.61492 12.2316   1-0.83587 0.22787-0.54379-0.73118-0.00587-0.61990
  -3  -8  -4 10.3518 7.27429   1-0.82921 0.20387-0.54753-0.72740-0.18345-0.63422
  -3  -8  -5 9.29047 7.35548   1-0.78348 0.14080-0.55756-0.71733-0.34270-0.66687
  -3  -8  -6-2.53095 7.60128   1-0.69364 0.03362-0.57487-0.69998-0.49412-0.70735
  -2  -8  -7  286.87 8.54444   1-0.52836 0.03667-0.58961-0.68535-0.65565-0.72094
  -2  -8  -6 2467.58 30.0714   1-0.67652 0.20217-0.56293-0.71207-0.53326-0.65143
  -2  -8  -523128.50 103.739   1-0.76367 0.30666-0.54648-0.72856-0.41030-0.58249
  -2  -8  -415549.40  92.165   1-0.81823 0.37857-0.53540-0.73968-0.28068-0.52022
  -2  -8  -349443.90 167.351   1-0.84634 0.42401-0.52855-0.74657-0.13631-0.47268
  -2  -8  -217191.20 99.0616   1-0.84139 0.43640-0.52676-0.74840 0.04132-0.45841
  -2  -8  -115704.60 94.2023   1-0.75432 0.36667-0.53748-0.73772 0.30650-0.53169
  -2  -8   0 3307.67 44.3069   1-0.27128-0.09903-0.61255-0.66269 0.71478-0.74807
  -2  -8   125657.30 119.401   1 0.39436-0.74733-0.72589-0.54939 0.59737-0.43876
  -2  -8   238043.90 146.172   1 0.51230-0.84793-0.74751-0.52781 0.46821-0.11771
  -2  -8   3 2063.65 36.5137   1 0.51658-0.83488-0.74827-0.52708 0.46202 0.08038
  -2  -8   4 8952.02 70.7913   1 0.48796-0.78892-0.74286-0.53253 0.50126 0.23305
  -2  -8   5 702.807 19.0887   1 0.43591-0.71953-0.73324-0.54219 0.55970 0.36650
  -2  -8   6 5039.30 45.1282   1 0.35637-0.62265-0.71887-0.55660 0.62704 0.49106
  -2  -8   723828.00  77.258   1 0.23142-0.48036-0.69685-0.57866 0.69727 0.61273
  -1  -8   7-6.47777 8.08988   1 0.34129-0.40455-0.70051-0.57515 0.65541 0.67136
  -1  -8   6-0.75851 10.2469   1 0.46205-0.54265-0.72227-0.55335 0.55488 0.58000
  -1  -8   5 -12.045 12.0257   1 0.54066-0.63860-0.73697-0.53861 0.45374 0.48924
  -1  -8   4    0.00 12.5647   1 0.59413-0.70941-0.74748-0.52806 0.35089 0.40019
  -1  -8   3 3.27783 12.4816   1 0.62890-0.76152-0.75490-0.52060 0.24424 0.31494
  -1  -8   2-6.44521  12.619   1 0.64718-0.79714-0.75970-0.51576 0.12763 0.23965
  -1  -8   1-12.0827 11.5215   1 0.64279-0.81009-0.76131-0.51411-0.03101 0.20639
  -1  -8   0-7.81596 10.7167   1-0.52607 0.34143-0.57456-0.70083-0.67151 0.65500
  -1  -8  -1-15.8102 11.6896   1-0.84775 0.64577-0.51385-0.76150-0.20475-0.00367
  -1  -8  -2 1.61782 12.1426   1-0.83762 0.61830-0.51627-0.75904-0.25142-0.14890
  -1  -8  -3-20.2171 13.2384   1-0.81322 0.57657-0.52153-0.75374-0.32924-0.26298
  -1  -8  -4 5.82029 8.51533   1-0.77373 0.51973-0.52945-0.74578-0.41536-0.36875
  -1  -8  -5 0.46756 10.8146   1-0.71536 0.44403-0.54058-0.73461-0.50480-0.47122
  -1  -8  -6  2.5015 8.80435   1-0.63033 0.34166-0.55621-0.71894-0.59573-0.57219
  -1  -8  -7-0.42641 6.78242   1-0.49746 0.19145-0.57987-0.69524-0.68707-0.67274
   0  -8  -7 8914.39  48.768   1-0.43159 0.31125-0.57616-0.69910-0.72988-0.61315
   0  -8  -6 3006.81 36.1836   1-0.55445 0.45145-0.55461-0.72070-0.66757-0.48357
   0  -8  -5 9049.26 68.6633   1-0.63282 0.54716-0.54056-0.73478-0.60872-0.35052
   0  -8  -426909.80 122.788   1-0.68288 0.61456-0.53142-0.74396-0.56027-0.20707
   0  -8  -341766.00 153.769   1-0.70686 0.65588-0.52696-0.74846-0.53310-0.04233
   0  -8  -241253.80 150.799   1-0.69167 0.65802-0.52972-0.74574-0.55073 0.16719
   0  -8  -111383.60 78.7415   1-0.56423 0.54792-0.55267-0.72283-0.66134 0.46970
   0  -8   019974.30 103.202   1-0.06616 0.06720-0.63777-0.63777-0.77009 0.77035
   0  -8   111406.20 78.5386   1 0.46560-0.44723-0.72255-0.55303-0.46730 0.65946
   0  -8   240471.00 149.392   1 0.62854-0.59283-0.74546-0.53015-0.16575 0.54981
   0  -8   341275.90 152.598   1 0.66376-0.61071-0.74829-0.52736 0.04323 0.53273
   0  -8   426849.80 122.388   1 0.65201-0.58162-0.74389-0.53180 0.20771 0.56015
   0  -8   5 9053.38 68.3966   1 0.61041-0.52269-0.73479-0.54094 0.35103 0.60873
   0  -8   6 3091.72 37.0594   1 0.53863-0.43356-0.72077-0.55500 0.48400 0.66765
   0  -8   7 8886.96 48.9987   1 0.42166-0.29925-0.69923-0.57658 0.61355 0.73000
   1  -8   7-10.6278 7.73421   1 0.47497-0.16690-0.69323-0.58273 0.58334 0.77699
   1  -8   6  14.476 6.86284   1 0.59055-0.29981-0.71493-0.56099 0.42716 0.74127
   1  -8   5-1.40142 11.1234   1 0.65325-0.37985-0.72779-0.54809 0.26886 0.70767
   1  -8   4-6.87599 12.6168   1 0.67818-0.42212-0.73449-0.54136 0.09878 0.68585
   1  -8   3 13.1136 9.65131   1 0.66166-0.42294-0.73454-0.54127-0.09264 0.68537
   1  -8   2  1.6181 12.0727   1 0.58227-0.36089-0.72450-0.55127-0.31558 0.71641
   1  -8   1 6.32558 7.88057   1 0.39191-0.18787-0.69621-0.57952-0.56382 0.77275
   1  -8   0-1.56352 11.0189   1 0.05795 0.12876-0.64300-0.63269-0.75527 0.77230
   1  -8  -1-9.45739 12.2771   1-0.28082 0.45019-0.58658-0.68906-0.78166 0.60679
   1  -8  -2-0.53713 12.1895   1-0.47039 0.62242-0.55402-0.72159-0.72619 0.35942
   1  -8  -3 3.55099 8.44128   1-0.54153 0.67621-0.54158-0.73399-0.68885 0.13019
   1  -8  -4-29.4138  12.277   1-0.54903 0.66638-0.54030-0.73523-0.68424-0.06632
   1  -8  -5-4.81842 10.4461   1-0.51691 0.61692-0.54600-0.72949-0.70290-0.23956
   1  -8  -6-21.2451 9.95098   1-0.44982 0.53249-0.55776-0.71769-0.73497-0.39939
   1  -8  -7  12.074 5.56991   1-0.33562 0.40095-0.57749-0.69793-0.77122-0.55504
   1  -7  -8 8150.89 42.1018   1-0.29046 0.33832-0.50632-0.60962-0.83467-0.68352
   1  -7  -7 2104.57 29.6309   1-0.44327 0.50847-0.48004-0.63593-0.79368-0.53261
   1  -7  -630030.00 122.921   1-0.53487 0.61741-0.46402-0.65199-0.75121-0.38318
   1  -7  -5 4581.60 51.6807   1-0.59177 0.69165-0.45393-0.66212-0.71651-0.22598
   1  -7  -439793.20 148.942   1-0.61864 0.73586-0.44910-0.66699-0.69752-0.05307
   1  -7  -344900.00 153.122   1-0.60837 0.74293-0.45089-0.66524-0.70503 0.14634
   1  -7  -2 3334.70 41.2411   1-0.53383 0.68573-0.46403-0.65213-0.75189 0.38509
   1  -7  -1 471.104 14.4157   1-0.32851 0.49775-0.49954-0.61666-0.82776 0.65286
   1  -7   0 8134.48 61.2826   1 0.05749 0.12909-0.56408-0.55217-0.81511 0.83212
   1  -7   1 7145.34 57.9869   1 0.43653-0.23261-0.62459-0.49169-0.60572 0.81463
   1  -7   2 7671.21 62.2136   1 0.64224-0.42099-0.65519-0.46114-0.33893 0.73973
   1  -7   319399.70 101.678   1 0.72596-0.48737-0.66584-0.45052-0.10802 0.70072
   1  -7   441816.00 153.524   1 0.74597-0.49004-0.66634-0.45006 0.08558 0.69902
   1  -7   5 2126.45  36.706   1 0.72682-0.45355-0.66063-0.45581 0.25492 0.72158
   1  -7   618902.70 96.3025   1 0.67514-0.38453-0.64966-0.46682 0.41014 0.75826
   1  -7   7 5064.90 43.3593   1 0.58529-0.27735-0.63238-0.48413 0.55894 0.80135
   1  -7   815835.50 55.2323   1 0.42326-0.09798-0.60293-0.51362 0.71211 0.84008
   0  -7   8 0.61582 5.73074   1 0.37366-0.23404-0.60973-0.50668 0.73025 0.80517
   0  -7   7 -1.0495 9.78906   1 0.52934-0.40707-0.63770-0.47867 0.60570 0.73782
   0  -7   6-11.4479 11.5074   1 0.62363-0.51869-0.65536-0.46097 0.48160 0.67003
   0  -7   5 8.90951   8.482   1 0.68551-0.59791-0.66766-0.44863 0.35248 0.60725
   0  -7   4-11.8881 13.3898   1 0.72252-0.65226-0.67594-0.44031 0.21261 0.55522
   0  -7   3-8.12081 12.6989   1 0.73346-0.68054-0.68016-0.43605 0.05134 0.52458
   0  -7   2    0.00 10.7347   1 0.70176-0.66618-0.67790-0.43827-0.15641 0.54043
   0  -7   1-10.6321 9.27143   1 0.54327-0.52503-0.65595-0.46018-0.47324 0.66537
   0  -7   0 5.39471 5.96338   1-0.07139 0.07229-0.55805-0.55805-0.82969 0.82992
   0  -7  -1-12.8457 9.59285   1-0.64335 0.62692-0.45977-0.65629-0.66731 0.47564
   0  -7  -2 1.40927 11.0667   1-0.76343 0.72966-0.43783-0.67818-0.54126 0.15768
   0  -7  -3 -3.0448 7.98353   1-0.77525 0.72413-0.43565-0.68032-0.52490-0.05057
   0  -7  -4-8.10474 12.0213   1-0.75262 0.68417-0.43993-0.67600-0.55531-0.21206
   0  -7  -5-15.1209 12.1478   1-0.70775 0.62195-0.44826-0.66764-0.60723-0.35204
   0  -7  -6-2.38617 11.0385   1-0.63995 0.53682-0.46059-0.65527-0.66994-0.48122
   0  -7  -7-1.05054 8.42614   1-0.54067 0.42020-0.47827-0.63755-0.73771-0.60536
   0  -7  -8 -2.9627 6.73261   1-0.38006 0.24225-0.50623-0.60955-0.80504-0.72993
  -1  -7  -816258.50 54.4886   1-0.43639 0.11291-0.51174-0.60389-0.77615-0.77559
  -1  -7  -7 4989.56 42.8701   1-0.61163 0.30549-0.48091-0.63476-0.68046-0.67939
  -1  -7  -618653.10 95.7831   1-0.71655 0.42775-0.46187-0.65384-0.58475-0.58320
  -1  -7  -5 2040.60 35.9878   1-0.78893 0.51747-0.44830-0.66745-0.48908-0.48697
  -1  -7  -442868.60 155.134   1-0.83997 0.58584-0.43831-0.67748-0.39351-0.39064
  -1  -7  -318834.20 100.116   1-0.87473 0.63795-0.43105-0.68478-0.29814-0.29411
  -1  -7  -2 6783.94 58.9319   1-0.89596 0.67652-0.42607-0.68980-0.20328-0.19707
  -1  -7  -1 6001.99 53.5369   1-0.90528 0.70317-0.42311-0.69279-0.11033-0.09812
  -1  -7   0 6631.31 55.2726   1-0.90594 0.72117-0.42263-0.69331-0.08754 0.07099
  -1  -7   1 383.599 11.7187   1 0.72120-0.88863-0.69314-0.42284 0.08044 0.09491
  -1  -7   2 3084.01 39.8536   1 0.71450-0.86459-0.69052-0.42550 0.18023 0.18702
  -1  -7   344166.40 151.855   1 0.69564-0.82840-0.68591-0.43015 0.27742 0.28173
  -1  -7   440457.80 149.981   1 0.66348-0.77889-0.67907-0.43703 0.37401 0.37704
  -1  -7   5 4628.42 51.9912   1 0.61560-0.71367-0.66959-0.44654 0.47036 0.47259
  -1  -7   630280.20 123.622   1 0.54749-0.62823-0.65673-0.45945 0.56661 0.56824
  -1  -7   7 2219.43 30.4109   1 0.44959-0.51298-0.63886-0.47735 0.66280 0.66395
  -1  -7   8 8052.07 42.3371   1 0.29307-0.33913-0.61117-0.50509 0.75899 0.75965
  -2  -7   8-1.74119 6.68038   1 0.18106-0.41279-0.60735-0.50876 0.78692 0.71495
  -2  -7   7 13.4419 7.15928   1 0.34352-0.59259-0.63562-0.48045 0.71991 0.59006
  -2  -7   6-12.0436 11.6081   1 0.44241-0.70882-0.65323-0.46280 0.65238 0.46569
  -2  -7   5-3.73283 12.5175   1 0.50927-0.79302-0.66539-0.45059 0.59016 0.33601
  -2  -7   4-4.36056 13.8538   1 0.55276-0.85385-0.67347-0.44248 0.53945 0.19482
  -2  -7   3-22.4972  13.613   1 0.57299-0.89142-0.67730-0.43861 0.51211 0.03026
  -2  -7   2-0.98773 11.3911   1 0.55454-0.89031-0.67388-0.44199 0.53703-0.18656
  -2  -7   1-10.4059 11.3124   1 0.40043-0.75353-0.64594-0.46990 0.68387-0.52529
  -2  -7   0-1.40239  10.772   1-0.25530-0.11514-0.53458-0.58121 0.77920-0.81253
  -2  -7  -1-2.39357 10.8215   1-0.76172 0.37394-0.45531-0.66044 0.38969-0.61491
  -2  -7  -2 4.28128 8.15666   1-0.87891 0.47379-0.43986-0.67585 0.10271-0.51983
  -2  -7  -3 8.52462 8.93117   1-0.89781 0.47535-0.43955-0.67613-0.09098-0.51805
  -2  -7  -4-19.6669 12.6242   1-0.87955 0.43976-0.44490-0.67074-0.24553-0.55539
  -2  -7  -5 21.1647 7.47173   1-0.83567 0.37854-0.45428-0.66132-0.38187-0.61096
  -2  -7  -6 7.21561 6.65043   1-0.76489 0.29042-0.46805-0.64751-0.50917-0.67555
  -2  -7  -7-1.41501 7.87844   1-0.65505 0.16324-0.48831-0.62721-0.63291-0.74371
  -3  -7  -7 2761.23 26.8236   1-0.66875-0.00873-0.50101-0.61436-0.60694-0.78646
  -3  -7  -6 431.752 12.1927   1-0.78809 0.12794-0.47876-0.63665-0.45570-0.74580
  -3  -7  -5 1932.97 33.1604   1-0.85548 0.21267-0.46518-0.65027-0.30240-0.70720
  -3  -7  -4 5911.60 58.7432   1-0.88695 0.26149-0.45747-0.65802-0.13796-0.67974
  -3  -7  -353333.20  174.13   1-0.88056 0.27243-0.45581-0.65972 0.04724-0.67304
  -3  -7  -2 8813.96 70.4776   1-0.81766 0.22687-0.46315-0.65242 0.26583-0.69973
  -3  -7  -1 5803.40 56.6881   1-0.64905 0.07559-0.48766-0.62794 0.52257-0.76459
  -3  -7   0 5366.51 54.1557   1-0.31112-0.24502-0.54132-0.57431 0.74975-0.79987
  -3  -7   115421.40 90.7539   1 0.07675-0.61556-0.60595-0.50970 0.79557-0.65378
  -3  -7   2  19.451 9.29321   1 0.29938-0.82086-0.64434-0.47134 0.72810-0.39440
  -3  -7   342441.60 154.487   1 0.38185-0.88602-0.65882-0.45689 0.68034-0.15472
  -3  -7   445808.70 161.563   1 0.39450-0.88135-0.66098-0.45475 0.67168 0.04585
  -3  -7   5 6809.82 61.7396   1 0.36739-0.83691-0.65606-0.45970 0.69003 0.21941
  -3  -7   6 5123.64 49.8244   1 0.30801-0.76020-0.64547-0.47031 0.72413 0.37723
  -3  -7   721326.30 84.0393   1 0.20967-0.64455-0.62822-0.48759 0.76529 0.52798
  -4  -7   7 5.39315 6.34158   1 0.04705-0.66757-0.61596-0.49972 0.78748 0.48903
  -4  -7   6-0.37693 10.2328   1 0.14766-0.78550-0.63326-0.48239 0.77009 0.31451
  -4  -7   5-1.67032 8.01057   1 0.19862-0.85379-0.64215-0.47348 0.75548 0.13720
  -4  -7   4-3.19563  12.915   1 0.20850-0.88099-0.64395-0.47164 0.75210-0.05133
  -4  -7   3 9.07989 8.74868   1 0.16978-0.85959-0.63735-0.47822 0.76404-0.25518
  -4  -7   2 -13.159 13.0212   1 0.06259-0.76973-0.61908-0.49646 0.78537-0.46842
  -4  -7   1 14.9189 8.64185   1-0.13303-0.59143-0.58622-0.52930 0.78386-0.65882
  -4  -7   0-3.79053 12.2169   1-0.39180-0.34998-0.54383-0.57166 0.70356-0.77043
  -4  -7  -1-8.74226 12.7205   1-0.62727-0.13184-0.50665-0.60881 0.53209-0.79087
  -4  -7  -2-2.20367 12.2448   1-0.78174 0.00532-0.48369-0.63175 0.32077-0.77147
  -4  -7  -3 3.51778 8.74748   1-0.85949 0.06574-0.47362-0.64179 0.11239-0.75499
  -4  -7  -4  6.2349 7.70711   1-0.88080 0.06973-0.47284-0.64254-0.08086-0.75366
  -4  -7  -5 0.61757  7.0864   1-0.85765 0.02926-0.47938-0.63598-0.26110-0.76533
  -4  -7  -6 8.48953 5.62242   1-0.78875-0.05697-0.49354-0.62179-0.43536-0.78299
  -5  -7  -6 418.231 11.1881   1-0.76109-0.27027-0.51404-0.60116-0.46193-0.77317
  -5  -7  -5 3429.53 35.5869   1-0.84698-0.16706-0.49667-0.61855-0.26360-0.77958
  -5  -7  -4 810.229 21.7576   1-0.87148-0.12524-0.48976-0.62548-0.07312-0.77816
  -5  -7  -321440.80 106.554   1-0.84843-0.13097-0.49084-0.62443 0.11921-0.77858
  -5  -7  -2 9854.71 75.0082   1-0.77579-0.18629-0.50027-0.61503 0.31226-0.77972
  -5  -7  -1 3996.19 49.2978   1-0.64970-0.29506-0.51887-0.59646 0.49427-0.76981
  -5  -7   0 2323.52 38.4172   1-0.47825-0.44918-0.54559-0.56977 0.64198-0.72561
  -5  -7   1 5447.85 57.3589   1-0.29327-0.61684-0.57538-0.54000 0.73379-0.62551
  -5  -7   211655.90 82.0728   1-0.13724-0.75554-0.60105-0.51436 0.77171-0.47151
  -5  -7   3 3185.63 43.8028   1-0.03449-0.84097-0.61817-0.49726 0.77899-0.28689
  -5  -7   417315.10 94.6353   1 0.01351-0.87164-0.62619-0.48928 0.77765-0.09363
  -5  -7   512340.40 74.4729   1 0.01291-0.85372-0.62599-0.48950 0.77776 0.09817
  -5  -7   6 5435.06  43.298   1-0.03534-0.78815-0.61774-0.49777 0.77921 0.28863
  -5  -7   7 5480.81 32.6092   1-0.15190-0.65427-0.59814-0.51741 0.76991 0.48985
  -6  -7   6 -2.3246 7.05407   1-0.24438-0.76476-0.59856-0.51683 0.73763 0.31346
  -6  -7   5 6.44051 6.73037   1-0.18465-0.84181-0.60852-0.50684 0.75188 0.10729
  -6  -7   4 2.73503 10.1361   1-0.18179-0.86199-0.60909-0.50624 0.75237-0.08511
  -6  -7   3 4.72648 7.68871   1-0.22515-0.83596-0.60201-0.51329 0.74256-0.26721
  -6  -7   2-31.9913  12.677   1-0.31113-0.76730-0.58799-0.52728 0.71537-0.43193
  -6  -7   1-0.49978 10.7306   1-0.43128-0.66448-0.56864-0.54661 0.65846-0.56694
  -6  -7   0-0.49944 11.5952   1-0.56694-0.54614-0.54723-0.56799 0.56172-0.66210
  -6  -7  -1-2.41798 11.3722   1-0.69338-0.43702-0.52794-0.58726 0.42533-0.71763
  -6  -7  -2 1.79193 10.5633   1-0.79042-0.35730-0.51401-0.60116 0.25966-0.74388
  -6  -7  -3-14.3307 10.1222   1-0.84768-0.31736-0.50703-0.60811 0.07697-0.75309
  -6  -7  -4-10.5009 8.08954   1-0.86030-0.32207-0.50771-0.60740-0.11599-0.75205
  -6  -7  -5 8.26836 5.26169   1-0.81749-0.38220-0.51795-0.59714-0.32337-0.73657
  -7  -7  -3 2125.98 25.8803   1-0.84967-0.50102-0.52350-0.59150-0.01887-0.67401
  -7  -7  -2 3302.61 35.6701   1-0.81564-0.51773-0.52657-0.58846 0.16385-0.66482
  -7  -7  -1 5412.50 47.7869   1-0.74730-0.56875-0.53575-0.57931 0.32333-0.63239
  -7  -7   0 2461.71 33.3756   1-0.65663-0.64209-0.54907-0.56601 0.45521-0.57236
  -7  -7   1 398.128 12.4683   1-0.55869-0.72271-0.56409-0.55103 0.55477-0.48000
  -7  -7   2 3313.67 38.1601   1-0.47038-0.79370-0.57794-0.53720 0.62145-0.35477
  -7  -7   3 1779.22 27.0399   1-0.40667-0.84009-0.58805-0.52712 0.65939-0.20080
  -7  -7   4 1301.45 21.5882   1-0.37905-0.85038-0.59241-0.52279 0.67360-0.02309
  -7  -7   5 2935.14 25.7398   1-0.40118-0.81093-0.58874-0.52648 0.66246 0.17995
  -8  -7   3 1.07449 6.73881   1-0.59154-0.84087-0.57446-0.54057 0.50966-0.06783
  -8  -7   2-0.65997 7.83665   1-0.62578-0.82395-0.56928-0.54572 0.47412-0.22419
  -8  -7   1 4.21427 5.77883   1-0.68250-0.78455-0.56079-0.55419 0.40466-0.34665
  -8  -7   0-0.23351 7.69158   1-0.74666-0.73771-0.55152-0.56344 0.30224-0.43615
  -8  -7  -1 7.30192 5.72542   1-0.80362-0.69807-0.54392-0.57101 0.16675-0.49257
  -9  -6   1 3.21808 4.96461   1-0.79317-0.85964-0.47934-0.47607 0.30183-0.26060
  -8  -6  -3 2222.26 23.2404   1-0.89112-0.64533-0.45311-0.50233-0.07869-0.63097
  -8  -6  -2 1754.63 24.1481   1-0.87035-0.64879-0.45386-0.50161 0.11028-0.62802
  -8  -6  -1 2548.24 31.0839   1-0.81792-0.68389-0.46036-0.49513 0.26907-0.59491
  -8  -6   0 175.796 8.90806   1-0.74700-0.73749-0.47038-0.48514 0.39998-0.53390
  -8  -6   1 2749.79 33.6261   1-0.66987-0.79729-0.48185-0.47370 0.50174-0.44375
  -8  -6   212293.20 67.2523   1-0.59931-0.85054-0.49263-0.46294 0.57402-0.32412
  -8  -6   3 830.927 18.2781   1-0.54761-0.88490-0.50063-0.45497 0.61802-0.17621
  -8  -6   4 716.882 15.1817   1-0.52706-0.88814-0.50378-0.45185 0.63380-0.00008
  -7  -6   6 0.84495 6.58195   1-0.38300-0.81190-0.51103-0.44479 0.73166 0.30264
  -7  -6   5-4.46393 8.54475   1-0.32814-0.88408-0.52003-0.43576 0.75564 0.08675
  -7  -6   4 11.8629 7.27233   1-0.33020-0.89935-0.51979-0.43597 0.75476-0.10428
  -7  -6   3 2.97048 10.5065   1-0.37307-0.87380-0.51292-0.44281 0.73616-0.27759
  -7  -6   2  -13.35 11.4533   1-0.44893-0.81526-0.50079-0.45492 0.69632-0.42967
  -7  -6   1-16.6567  11.491   1-0.54804-0.73348-0.48513-0.47055 0.62890-0.55416
  -7  -6   0-5.21437 10.9644   1-0.65639-0.64245-0.46836-0.48729 0.52943-0.64660
  -7  -6  -1-16.3546 11.8813   1-0.75787-0.55829-0.45320-0.50243 0.39848-0.70756
  -7  -6  -2-6.19852 9.89177   1-0.83839-0.49510-0.44194-0.51366 0.24127-0.74226
  -7  -6  -3-4.16989 9.12785   1-0.88784-0.46297-0.43620-0.51938 0.06394-0.75684
  -7  -6  -4-0.25695 7.72992   1-0.89752-0.47061-0.43741-0.51814-0.13135-0.75346
  -6  -6  -5 1188.61 21.2241   1-0.88930-0.31050-0.42505-0.53060-0.24665-0.81332
  -6  -6  -4 5470.99 49.8358   1-0.90699-0.27549-0.41919-0.53649-0.04894-0.81911
  -6  -6  -310442.10  73.664   1-0.87919-0.28597-0.42110-0.53461 0.14149-0.81763
  -6  -6  -2 2280.46 36.9474   1-0.80985-0.33799-0.43013-0.52561 0.32359-0.80782
  -6  -6  -115255.10 93.9622   1-0.70221-0.42830-0.44584-0.50992 0.48906-0.78138
  -6  -6   011793.00 83.4313   1-0.56616-0.54703-0.46676-0.48903 0.62529-0.72570
  -6  -6   1 5308.20 56.4469   1-0.42127-0.67460-0.48972-0.46609 0.72205-0.63055
  -6  -6   2 6658.26 62.7766   1-0.29148-0.78707-0.51070-0.44514 0.77914-0.49572
  -6  -6   3 4502.89 51.1926   1-0.19488-0.86635-0.52650-0.42936 0.80652-0.33119
  -6  -6   4 4243.38 47.9822   1-0.13938-0.90452-0.53562-0.42028 0.81687-0.14964
  -6  -6   5 2012.75 30.9261   1-0.12682-0.89976-0.53762-0.41831 0.81873 0.04042
  -6  -6   6 3570.67 35.2762   1-0.16062-0.84863-0.53190-0.42405 0.81351 0.23755
  -6  -6   716666.20 56.2418   1-0.26204-0.72990-0.51506-0.44092 0.78906 0.45392
  -5  -6   7 -2.6174 8.46517   1-0.04608-0.76021-0.53534-0.42077 0.83580 0.42393
  -5  -6   6 9.00201 7.55177   1 0.03469-0.85830-0.54906-0.40703 0.83484 0.23297
  -5  -6   5-17.1102 11.1799   1 0.06588-0.90681-0.55444-0.40161 0.83224 0.04366
  -5  -6   4 5.37986 8.89713   1 0.05395-0.91220-0.55251-0.40352 0.83330-0.14930
  -5  -6   3-17.6284 12.9897   1-0.00523-0.87034-0.54259-0.41341 0.83612-0.34403
  -5  -6   2-36.6094 13.4399   1-0.11841-0.77449-0.52370-0.43227 0.82949-0.52932
  -5  -6   1    0.00 8.69915   1-0.28361-0.62661-0.49649-0.45946 0.79137-0.68311
  -5  -6   0  12.949 8.22689   1-0.47681-0.45074-0.46531-0.49061 0.69948-0.78314
  -5  -6  -1-3.81817 12.7337   1-0.65714-0.28772-0.43709-0.51880 0.55197-0.82753
  -5  -6  -2-1.10178 12.3429   1-0.79354-0.16865-0.41677-0.53910 0.36944-0.83692
  -5  -6  -3-17.3214 12.0552   1-0.87747-0.10204-0.40546-0.55039 0.17500-0.83439
  -5  -6  -4-4.47923 11.2725   1-0.91298-0.08386-0.40230-0.55352-0.01859-0.83271
  -5  -6  -5 6.12638 6.85863   1-0.90444-0.10971-0.40650-0.54929-0.20838-0.83483
  -5  -6  -6-11.2083 8.15975   1-0.84825-0.18323-0.41875-0.53701-0.39864-0.83649
  -4  -6  -7 784.493 15.8989   1-0.75664-0.10651-0.42118-0.53469-0.56586-0.84441
  -4  -6  -6 6081.15 50.9642   1-0.85989 0.01406-0.40122-0.55468-0.39112-0.82725
  -4  -6  -520950.80  105.37   1-0.91050 0.08199-0.39014-0.56578-0.21674-0.80971
  -4  -6  -4 5956.13 59.0077   1-0.92101 0.10982-0.38569-0.57026-0.03367-0.80087
  -4  -6  -330149.50 131.435   1-0.88819 0.09433-0.38835-0.56762 0.16339-0.80602
  -4  -6  -226494.80 120.709   1-0.79858 0.02203-0.40038-0.55562 0.37501-0.82573
  -4  -6  -120371.50  102.96   1-0.63276-0.12646-0.42525-0.53078 0.58711-0.84592
  -4  -6   011297.50 75.8636   1-0.38929-0.35261-0.46379-0.49227 0.75732-0.82421
  -4  -6   1 1669.88  31.076   1-0.12425-0.60033-0.50723-0.44885 0.83809-0.71308
  -4  -6   233444.20 132.608   1 0.08094-0.78819-0.54169-0.41443 0.84064-0.52372
  -4  -6   318375.30 100.915   1 0.19971-0.88964-0.56194-0.39420 0.81760-0.30876
  -4  -6   449266.20 167.914   1 0.24956-0.92217-0.57046-0.38570 0.80199-0.10124
  -4  -6   5 5046.74 54.5421   1 0.25064-0.90593-0.57056-0.38563 0.80168 0.09098
  -4  -6   6 8338.03 65.1525   1 0.21292-0.85088-0.56393-0.39229 0.81401 0.27056
  -4  -6   714302.50 73.4249   1 0.13485-0.75549-0.55041-0.40583 0.83284 0.44364
  -4  -6   8 359.841 9.76204   1-0.00832-0.59499-0.52600-0.43027 0.84626 0.62214
  -3  -6   8-7.19752 8.01482   1 0.15927-0.57693-0.53890-0.41751 0.83829 0.64686
  -3  -6   7 0.99463 7.22462   1 0.29072-0.72571-0.56172-0.39466 0.79784 0.49540
  -3  -6   6-8.14249 11.6494   1 0.37206-0.82437-0.57607-0.38028 0.75868 0.34265
  -3  -6   5 4.67776  9.2128   1 0.42081-0.89045-0.58481-0.37152 0.72894 0.18048
  -3  -6   4-5.88877 13.5749   1 0.43865-0.92560-0.58808-0.36822 0.71666 0.00085
  -3  -6   3-13.4085 12.5536   1 0.41520-0.91948-0.58400-0.37228 0.73246-0.20687
  -3  -6   2 9.18752 8.22398   1 0.31827-0.83988-0.56700-0.38924 0.78558-0.45190
  -3  -6   1-10.0222 11.1521   1 0.08199-0.62092-0.52636-0.42986 0.85032-0.70855
  -3  -6   0-3.01764 10.3372   1-0.30629-0.24996-0.46170-0.49449 0.80135-0.85148
  -3  -6  -1 3.36792 6.75621   1-0.65051 0.07694-0.40690-0.54927 0.57970-0.82175
  -3  -6  -2 -3.3407 11.3238   1-0.83515 0.24426-0.37952-0.57661 0.32055-0.75451
  -3  -6  -3-8.28019 12.1808   1-0.91158 0.30337-0.36991-0.58620 0.09503-0.72090
  -3  -6  -4 6.02579 7.72766   1-0.92874 0.30320-0.36982-0.58626-0.09685-0.72093
  -3  -6  -5 6.98086 8.11724   1-0.90769 0.26483-0.37585-0.58021-0.26643-0.74326
  -3  -6  -6-11.4601 10.9347   1-0.85379 0.19360-0.38724-0.56879-0.42292-0.77869
  -3  -6  -7-7.97276 8.55132   1-0.76025 0.08274-0.40523-0.55078-0.57384-0.81968
  -2  -6  -8 278.377 8.67889   1-0.59064 0.08145-0.42077-0.53534-0.73876-0.82991
  -2  -6  -7 3763.95 40.1545   1-0.73754 0.24568-0.39413-0.56200-0.61227-0.76449
  -2  -6  -616176.30 93.1563   1-0.82904 0.35450-0.37683-0.57933-0.48572-0.69913
  -2  -6  -524667.00 118.858   1-0.88942 0.43221-0.36470-0.59149-0.35381-0.63912
  -2  -6  -4 8487.25 68.7887   1-0.92522 0.48533-0.35656-0.59966-0.21085-0.59017
  -2  -6  -385680.10 204.923   1-0.93477 0.51220-0.35254-0.60370-0.04663-0.56248
  -2  -6  -247790.70  145.06   1-0.90228 0.49704-0.35499-0.60128 0.16131-0.57851
  -2  -6  -136957.90 122.261   1-0.75740 0.36948-0.37506-0.58124 0.46358-0.68887
  -2  -6   0 3319.46  37.351   1-0.23974-0.13086-0.45703-0.49929 0.83134-0.86472
  -2  -6   122433.10 94.5029   1 0.39790-0.75118-0.56548-0.39087 0.75566-0.59713
  -2  -6   235570.30 122.888   1 0.58234-0.91830-0.59866-0.35772 0.60081-0.25037
  -2  -6   3 1407.61 27.8524   1 0.61483-0.93346-0.60461-0.35180 0.56040-0.01805
  -2  -6   4113400.0  867.67   1 0.60227-0.90358-0.60217-0.35427 0.57685 0.15742
  -2  -6   5 721.121 20.7589   1 0.56539-0.84938-0.59525-0.36121 0.62015 0.30603
  -2  -6   610819.10 77.9271   1 0.50681-0.77347-0.58448-0.37201 0.67721 0.44088
  -2  -6   7 1179.52 25.4109   1 0.42175-0.67110-0.56914-0.38737 0.74131 0.56869
  -2  -6   8 2930.16  31.075   1 0.29414-0.52616-0.54660-0.40994 0.80757 0.69434
  -1  -6   8-13.7031 8.83848   1 0.40119-0.44757-0.54977-0.40690 0.76614 0.75253
  -1  -6   7 2.68502 10.4567   1 0.52697-0.59067-0.57237-0.38428 0.67364 0.65312
  -1  -6   6-27.4117 12.3153   1 0.61276-0.69378-0.58822-0.36840 0.58144 0.55341
  -1  -6   5-1.08913 11.7556   1 0.67442-0.77277-0.60000-0.35660 0.49014 0.45280
  -1  -6   4-21.9641 12.3289   1 0.71858-0.83424-0.60880-0.34777 0.40064 0.35038
  -1  -6   3-11.4623 10.4512   1 0.74870-0.88169-0.61517-0.34137 0.31495 0.24416
  -1  -6   2 8.89262  6.2989   1 0.76679-0.91710-0.61939-0.33713 0.23910 0.12810
  -1  -6   1 2.53612 8.56601   1 0.77250-0.94014-0.62093-0.33556 0.20480-0.02951
  -1  -6   0 6.59656 5.73218   1-0.49621 0.31125-0.39988-0.55658 0.72254-0.73916
  -1  -6  -1 1.46409 9.68403   1-0.93830 0.73602-0.33571-0.62072-0.00477-0.20376
  -1  -6  -2-1.59814 9.19798   1-0.93875 0.71915-0.33776-0.61864-0.14929-0.25116
  -1  -6  -3 3.60535 7.48028   1-0.92185 0.68493-0.34231-0.61407-0.26290-0.32946
  -1  -6  -4  9.9236 7.59528   1-0.89116 0.63692-0.34906-0.60729-0.36826-0.41601
  -1  -6  -5 0.82249 8.15603   1-0.84537 0.57381-0.35831-0.59802-0.47029-0.50589
  -1  -6  -6 16.6341  7.7475   1-0.78095 0.49206-0.37068-0.58562-0.57071-0.59738
  -1  -6  -7-13.1443 9.73377   1-0.69048 0.38427-0.38742-0.56885-0.67033-0.68967
  -1  -6  -8-2.60896 7.93914   1-0.55486 0.23132-0.41178-0.54447-0.76976-0.78215
   0  -6  -8 9036.13   53.49   1-0.48980 0.35191-0.40787-0.54851-0.81139-0.72377
   0  -6  -7 827.995 22.0986   1-0.61823 0.49766-0.38510-0.57131-0.73792-0.60532
   0  -6  -6 3638.71  46.142   1-0.70514 0.60190-0.36934-0.58709-0.66612-0.48522
   0  -6  -5 6320.20 60.0938   1-0.76667 0.68075-0.35794-0.59852-0.59963-0.35979
   0  -6  -425562.50 114.207   1-0.80858 0.73998-0.34999-0.60650-0.54358-0.22393
   0  -6  -338758.70 131.279   1-0.83122 0.77994-0.34558-0.61093-0.50824-0.06736
   0  -6  -237256.10 120.846   1-0.82435 0.79040-0.34680-0.60974-0.51950 0.13581
   0  -6  -190121.20 639.527   1-0.71843 0.70180-0.36645-0.59012-0.65333 0.46155
   0  -6   043271.30 122.511   1-0.07310 0.07379-0.47830-0.47830-0.87811 0.87825
   0  -6   189042.80 634.806   1 0.62189-0.60388-0.58942-0.36720-0.45782 0.64986
   0  -6   237468.40 121.086   1 0.76673-0.73139-0.60918-0.34747-0.13414 0.51810
   0  -6   338963.30 131.554   1 0.79241-0.73975-0.61056-0.34612 0.06825 0.50762
   0  -6   425546.80 114.195   1 0.78053-0.71054-0.60626-0.35044 0.22450 0.54328
   0  -6   5 6453.46 61.0616   1 0.74573-0.65843-0.59839-0.35834 0.36019 0.59950
   0  -6   6 3655.98 46.4632   1 0.68946-0.58483-0.58704-0.36971 0.48553 0.66608
   0  -6   7 785.402 22.1476   1 0.60684-0.48489-0.57133-0.38545 0.60558 0.73794
   0  -6   8 9085.50  53.863   1 0.48237-0.34310-0.54859-0.40822 0.72398 0.81144
   1  -6   8 1.30248  8.2664   1 0.53888-0.21396-0.54313-0.41382 0.69029 0.86189
   1  -6   7-3.38945 10.3607   1 0.66376-0.35617-0.56629-0.39063 0.54712 0.81315
   1  -6   6-1.05583 11.8281   1 0.74093-0.45066-0.58143-0.37546 0.40257 0.76579
   1  -6   5 0.54837 12.1015   1 0.78659-0.51363-0.59137-0.36549 0.24986 0.72659
   1  -6   4 1.01815 12.4281   1 0.80293-0.54730-0.59659-0.36025 0.08174 0.70279
   1  -6   3  -15.33 11.6534   1 0.78210-0.54379-0.59591-0.36090-0.11269 0.70532
   1  -6   2-6.39565 10.0966   1 0.69759-0.47661-0.58510-0.37168-0.34956 0.75027
   1  -6   1-9.52159 9.39397   1 0.48165-0.27798-0.55281-0.40395-0.63401 0.84281
   1  -6   0-6.36379 8.83153   1 0.05927 0.12707-0.48494-0.47179-0.86361 0.88050
   1  -6  -1-10.5104 9.77207   1-0.37362 0.54263-0.41204-0.54466-0.86121 0.68619
   1  -6  -2-26.6839 10.0199   1-0.59044 0.74214-0.37423-0.58244-0.76520 0.39826
   1  -6  -3-2.20454 10.1409   1-0.66528 0.79965-0.36094-0.59570-0.71064 0.15179
   1  -6  -4 3.49447 8.09582   1-0.67601 0.79306-0.35910-0.59752-0.70157-0.04919
   1  -6  -5  1.6337 11.2001   1-0.65174 0.75147-0.36357-0.59303-0.72145-0.22122
   1  -6  -6-0.80625 7.69111   1-0.60059 0.68299-0.37280-0.58377-0.75839-0.37619
   1  -6  -7-4.47553 9.64059   1-0.52066 0.58575-0.38702-0.56952-0.80467-0.52182
   1  -6  -8  8.4991 6.11627   1-0.39825 0.44601-0.40844-0.54808-0.85375-0.66466
   1  -5  -9 4626.17 31.9959   1-0.29739 0.32771-0.34666-0.45040-0.91270-0.79763
   1  -5  -8 4038.72 41.1128   1-0.47223 0.51987-0.31638-0.48070-0.86186-0.65657
   1  -5  -7 1167.20 27.2508   1-0.57944 0.64441-0.29745-0.49966-0.80782-0.51870
   1  -5  -6 3615.14 46.2919   1-0.65252 0.73481-0.28434-0.51280-0.75822-0.37638
   1  -5  -5 5132.78 52.4485   1-0.70044 0.80005-0.27561-0.52155-0.71865-0.22404
   1  -5  -416509.90 85.6786   1-0.72391 0.84085-0.27125-0.52594-0.69684-0.05394
   1  -5  -3 3108.92 34.7061   1-0.71469 0.84895-0.27284-0.52438-0.70567 0.14681
   1  -5  -248168.70 122.935   1-0.64287 0.79445-0.28570-0.51155-0.76562 0.39866
   1  -5  -129222.10 90.7859   1-0.41977 0.58867-0.32484-0.47243-0.88180 0.70675
   1  -5   043584.10 109.009   1 0.06112 0.12510-0.40610-0.39120-0.90253 0.91940
   1  -5   1 4420.36 36.3471   1 0.52762-0.32407-0.48107-0.31625-0.64987 0.85865
   1  -5   222735.20 85.7039   1 0.74942-0.52855-0.51411-0.28324-0.34847 0.74917
   1  -5   3 4600.75 42.6477   1 0.83176-0.59357-0.52451-0.27287-0.10770 0.70031
   1  -5   419336.40 94.1837   1 0.85143-0.59592-0.52500-0.27241 0.08609 0.69842
   1  -5   524666.40 114.559   1 0.83595-0.56311-0.51995-0.27748 0.25216 0.72427
   1  -5   615174.10 93.5394   1 0.79357-0.50341-0.51060-0.28686 0.40217 0.76617
   1  -5   7 5530.63   54.61   1 0.72356-0.41607-0.49672-0.30077 0.54324 0.81701
   1  -5   8 2663.45 32.4687   1 0.61578-0.29098-0.47652-0.32100 0.68088 0.87128
   0  -5   9 0.54349 6.25209   1 0.37837-0.22189-0.44962-0.34778 0.84016 0.88716
   0  -5   8-8.86335 9.78488   1 0.55678-0.41762-0.48141-0.31596 0.72475 0.81065
   0  -5   7 13.9557 7.46272   1 0.66584-0.54400-0.50150-0.29585 0.61073 0.73276
   0  -5   6-2.75081  12.066   1 0.74160-0.63709-0.51600-0.28133 0.49456 0.65702
   0  -5   5-2.53753 8.23036   1 0.79461-0.70742-0.52673-0.27056 0.37343 0.58624
   0  -5   4-0.57495 6.59732   1 0.82860-0.75874-0.53440-0.26287 0.24290 0.52486
   0  -5   3 1.79305  8.7327   1 0.84255-0.79000-0.53895-0.25830 0.09363 0.48222
   0  -5   2 4.86386 5.43796   1 0.82464-0.78942-0.53874-0.25848-0.09907 0.48300
   0  -5   1-14.6254 7.87767   1 0.70180-0.68390-0.52264-0.27455-0.41925 0.61127
   0  -5   0 9.23587 4.93331   1-0.07641 0.07699-0.39858-0.39858-0.91706 0.91717
   0  -5  -1 4.57392 4.84764   1-0.79223 0.77548-0.27376-0.52338-0.61435 0.42255
   0  -5  -2-11.2458 8.48318   1-0.87625 0.84218-0.25785-0.53926-0.48408 0.10037
   0  -5  -3    0.00 5.53359   1-0.87694 0.82555-0.25781-0.53927-0.48267-0.09295
   0  -5  -4-3.44901 9.83119   1-0.85346 0.78474-0.26246-0.53460-0.52507-0.24247
   0  -5  -5-3.55201 10.8239   1-0.81327 0.72723-0.27019-0.52684-0.58633-0.37312
   0  -5  -6-2.75076 11.4479   1-0.75575 0.65239-0.28098-0.51603-0.65704-0.49432
   0  -5  -7-1.26895 7.22746   1-0.67637 0.55569-0.29551-0.50146-0.73274-0.61053
   0  -5  -8 5.70085 6.42859   1-0.56411 0.42610-0.31563-0.48132-0.81061-0.72458
   0  -5  -9 -4.8976 6.32277   1-0.38233 0.22701-0.34744-0.44948-0.88709-0.84000
  -1  -5  -8 2632.25 32.1548   1-0.63179 0.30813-0.31897-0.47784-0.76039-0.79155
  -1  -5  -7 5383.95 53.8639   1-0.74841 0.44208-0.29777-0.49907-0.65748-0.70255
  -1  -5  -615030.40 92.9806   1-0.82981 0.54080-0.28250-0.51437-0.55383-0.61428
  -1  -5  -524855.70 115.168   1-0.88857 0.61688-0.27101-0.52588-0.44834-0.52787
  -1  -5  -418294.80 91.4354   1-0.93009 0.67573-0.26238-0.53454-0.33928-0.44501
  -1  -5  -3 4456.37 41.8667   1-0.95666 0.71962-0.25617-0.54078-0.22296-0.36942
  -1  -5  -221187.00 82.7738   1-0.96745 0.74773-0.25237-0.54461-0.08891-0.31156
  -1  -5  -1 3814.44 33.9368   1-0.94734 0.74494-0.25287-0.54413 0.10932-0.31788
  -1  -5   042367.00 107.379   1-0.28325 0.09818-0.35410-0.44293 0.86202-0.87867
  -1  -5   126304.80  86.099   1 0.79640-0.96415-0.54338-0.25368 0.33750-0.16223
  -1  -5   245867.00 119.811   1 0.80560-0.95602-0.54529-0.25179 0.30483 0.06235
  -1  -5   3 3300.48 35.7576   1 0.79026-0.92337-0.54187-0.25523 0.35739 0.20170
  -1  -5   417002.30 86.8665   1 0.76221-0.87799-0.53601-0.26112 0.43110 0.31990
  -1  -5   5 5365.90 53.8104   1 0.72086-0.81932-0.52779-0.26937 0.51310 0.42981
  -1  -5   6 3763.12 47.4891   1 0.66356-0.74470-0.51683-0.28036 0.59908 0.53574
  -1  -5   7 1006.67 26.5108   1 0.58526-0.64907-0.50230-0.29492 0.68713 0.63961
  -1  -5   8 4025.99  41.458   1 0.47506-0.52155-0.48238-0.31487 0.77609 0.74256
  -1  -5   9 4647.74 32.2053   1 0.29851-0.32768-0.45128-0.34599 0.86464 0.84592
  -2  -5   9-6.27702 6.58893   1 0.18791-0.40272-0.44777-0.34937 0.88768 0.80612
  -2  -5   8 3.07919 6.81144   1 0.36938-0.60152-0.47931-0.31779 0.82641 0.67548
  -2  -5   7-1.49508  11.484   1 0.47962-0.72908-0.49889-0.29819 0.76248 0.54750
  -2  -5   6 10.4566 8.06966   1 0.55582-0.82260-0.51268-0.28438 0.70224 0.41582
  -2  -5   5 -14.042 12.3181   1 0.60826-0.89236-0.52234-0.27469 0.65054 0.27562
  -2  -5   4-12.2427  11.354   1 0.63942-0.94085-0.52819-0.26881 0.61462 0.11963
  -2  -5   3 -16.263 9.62597   1 0.64431-0.96306-0.52919-0.26778 0.60849-0.06616
  -2  -5   2 10.1924 5.72722   1 0.59731-0.93338-0.52061-0.27633 0.66190-0.31148
  -2  -5   1-1.23277   8.717   1 0.38638-0.73978-0.48296-0.31396 0.81766-0.65915
  -2  -5   0  -0.903 8.70823   1-0.22755-0.14317-0.37880-0.41810 0.87283-0.90623
  -2  -5  -1-8.52775 8.56278   1-0.74403 0.35599-0.29669-0.50018 0.52882-0.75413
  -2  -5  -2 23.3351  5.7265   1-0.91351 0.50815-0.27260-0.52424 0.21770-0.63492
  -2  -5  -3    0.00 9.60655   1-0.95951 0.53683-0.26804-0.52877-0.00257-0.60657
  -2  -5  -4 7.16955 6.90166   1-0.95824 0.51823-0.27080-0.52599-0.17596-0.62509
  -2  -5  -5 12.1255 7.42349   1-0.92927 0.47194-0.27788-0.51888-0.32549-0.66747
  -2  -5  -6 -11.443 12.4853   1-0.87651 0.40185-0.28880-0.50794-0.46219-0.72269
  -2  -5  -7-11.0264  10.557   1-0.79636 0.30438-0.30423-0.49248-0.59213-0.78466
  -2  -5  -8 0.59856 8.10824   1-0.67444 0.16515-0.32668-0.47000-0.72003-0.84866
  -3  -5  -8 8057.74 46.0344   1-0.68943-0.00552-0.33932-0.45723-0.69929-0.88616
  -3  -5  -7 665.398  19.103   1-0.82235 0.14473-0.31466-0.48191-0.54593-0.84761
  -3  -5  -631999.90 132.401   1-0.90110 0.24080-0.29914-0.49746-0.39331-0.80832
  -3  -5  -513520.90  88.831   1-0.94543 0.30245-0.28932-0.50731-0.23327-0.77645
  -3  -5  -413199.80 84.6354   1-0.95803 0.33237-0.28464-0.51201-0.05885-0.75895
  -3  -5  -3 5754.71 52.6959   1-0.93148 0.32315-0.28624-0.51044 0.13868-0.76457
  -3  -5  -214561.70 78.1366   1-0.84334 0.25233-0.29775-0.49895 0.36901-0.80299
  -3  -5  -118196.60 82.9252   1-0.64674 0.07305-0.32715-0.46958 0.62760-0.86967
  -3  -5   071684.10 570.139   1-0.30126-0.25510-0.38226-0.41450 0.84274-0.89290
  -3  -5   1123625.0 753.425   1 0.08284-0.62188-0.44617-0.35062 0.89501-0.75326
  -3  -5   2 60.0497 7.22807   1 0.32833-0.85005-0.48830-0.30852 0.83507-0.50141
  -3  -5   317994.50 89.1353   1 0.43751-0.94191-0.50739-0.28945 0.77910-0.25352
  -3  -5   455638.40 166.679   1 0.47051-0.95758-0.51316-0.28370 0.75765-0.04017
  -3  -5   510263.40 76.2111   1 0.46044-0.93019-0.51128-0.28562 0.76454 0.14486
  -3  -5   6 5043.32 54.7693   1 0.41960-0.87203-0.50394-0.29298 0.79000 0.31131
  -3  -5   7 6621.92 58.4832   1 0.34905-0.78415-0.49144-0.30551 0.82635 0.46688
  -3  -5   8 92.5548  8.1927   1 0.23890-0.65668-0.47221-0.32476 0.86673 0.61841
  -4  -5   8-0.53531 8.31029   1 0.08236-0.68579-0.46100-0.33584 0.88746 0.58091
  -4  -5   7 14.5576  7.1702   1 0.19556-0.81631-0.48043-0.31639 0.86923 0.40723
  -4  -5   6 3.13881 12.0888   1 0.26018-0.89826-0.49167-0.30512 0.85125 0.23331
  -4  -5   5 8.83306 8.53474   1 0.28842-0.94382-0.49666-0.30010 0.84148 0.05116
  -4  -5   4 9.77132 9.12926   1 0.27867-0.95139-0.49506-0.30167 0.84491-0.14418
  -4  -5   3 1.94192 11.9314   1 0.21979-0.90983-0.48497-0.31173 0.86297-0.35415
  -4  -5   2 5.96649 6.80284   1 0.09213-0.79950-0.46322-0.33346 0.88623-0.56932
  -4  -5   1 3.40066 10.2197   1-0.11903-0.60566-0.42779-0.36886 0.88160-0.75660
  -4  -5   0-7.17478 10.1379   1-0.38641-0.35560-0.38396-0.41266 0.80020-0.86712
  -4  -5  -1-11.8476 10.3932   1-0.63399-0.12535-0.34470-0.45190 0.63202-0.89085
  -4  -5  -2 0.23639 7.70729   1-0.80789 0.03123-0.31846-0.47811 0.42058-0.87132
  -4  -5  -3-14.9601 12.4558   1-0.90692 0.11294-0.30487-0.49167 0.20707-0.84972
  -4  -5  -4 1.64643 11.1261   1-0.94896 0.13765-0.30070-0.49581 0.00698-0.84154
  -4  -5  -5-3.77514  11.274   1-0.94796 0.11934-0.30358-0.49291-0.17889-0.84758
  -4  -5  -6-13.3325 10.8698   1-0.90930 0.06335-0.31267-0.48379-0.35479-0.86360
  -4  -5  -7 1.58945 8.66505   1-0.82746-0.03581-0.32900-0.46744-0.52742-0.88288
  -5  -5  -7 1551.85 20.3344   1-0.80641-0.24251-0.34830-0.44800-0.54829-0.87877
  -5  -5  -6 2871.41 35.1178   1-0.90408-0.12752-0.32898-0.46735-0.35246-0.88268
  -5  -5  -5 7350.88 62.0502   1-0.94401-0.07026-0.31951-0.47685-0.16436-0.87887
  -5  -5  -410943.80 79.6655   1-0.94158-0.05537-0.31714-0.47925 0.02598-0.87730
  -5  -5  -317586.50 101.074   1-0.89680-0.08283-0.32185-0.47456 0.22074-0.88015
  -5  -5  -211896.40 81.7477   1-0.80443-0.15787-0.33457-0.46187 0.41588-0.88338
  -5  -5  -1 1583.44 30.8112   1-0.66081-0.28417-0.35612-0.44035 0.59812-0.87370
  -5  -5   012820.60 81.5748   1-0.47497-0.45269-0.38528-0.41121 0.74494-0.82862
  -5  -5   119147.70  99.419   1-0.27701-0.63333-0.41725-0.37927 0.83694-0.72870
  -5  -5   217139.90 95.7775   1-0.10589-0.78712-0.44545-0.35109 0.87583-0.57568
  -5  -5   338235.20  145.70   1 0.01482-0.89051-0.46561-0.33096 0.88263-0.39057
  -5  -5   428806.20  129.05   1 0.08247-0.94084-0.47697-0.31963 0.87898-0.19501
  -5  -5   510251.30 76.9634   1 0.10364-0.94469-0.48048-0.31615 0.87674-0.00086
  -5  -5   6 6773.26 59.2407   1 0.08375-0.90747-0.47700-0.31965 0.87896 0.18883
  -5  -5   7 634.678 18.3902   1 0.02111-0.82751-0.46629-0.33039 0.88272 0.37699
  -5  -5   8 6631.77 38.5245   1-0.10603-0.68305-0.44486-0.35184 0.87609 0.57552
  -6  -5   7-5.65524 7.94843   1-0.17638-0.81567-0.44883-0.34771 0.85651 0.38644
  -6  -5   6 1.88615 9.41565   1-0.10592-0.90345-0.46064-0.33588 0.86808 0.18296
  -6  -5   5 4.03663 7.97135   1-0.08676-0.93993-0.46394-0.33256 0.87018-0.01106
  -6  -5   4 8.48256 8.34896   1-0.10972-0.93430-0.46020-0.33627 0.86750-0.20029
  -6  -5   3 13.4794 8.55434   1-0.17383-0.88750-0.44964-0.34680 0.85684-0.38153
  -6  -5   2 12.9603 8.24028   1-0.27788-0.80078-0.43258-0.36383 0.82905-0.54566
  -6  -5   1-2.19413 12.1918   1-0.41411-0.68187-0.41053-0.38586 0.77158-0.68010
  -6  -5   0-1.64589 11.5993   1-0.56497-0.54834-0.38656-0.40980 0.67480-0.77523
  -6  -5  -1 3.58554  8.4427   1-0.70740-0.42323-0.36456-0.43177 0.53893-0.83128
  -6  -5  -2 20.0675 7.97202   1-0.82241-0.32554-0.34759-0.44871 0.37385-0.85810
  -6  -5  -3-2.64237 12.0858   1-0.90033-0.26494-0.33712-0.45916 0.19207-0.86824
  -6  -5  -4-2.82762 10.6428   1-0.93845-0.24415-0.33346-0.46279 0.00253-0.87061
  -6  -5  -5-10.4092 9.52167   1-0.93511-0.26481-0.33685-0.45937-0.19183-0.86816
  -6  -5  -6-0.95646    7.37   1-0.88131-0.33594-0.34890-0.44730-0.39623-0.85567
  -7  -5  -5 3933.61 32.9896   1-0.91410-0.47146-0.35700-0.43909-0.27274-0.80401
  -7  -5  -4 4233.23 41.1371   1-0.93620-0.43204-0.35025-0.44586-0.06532-0.81952
  -7  -5  -311949.00 75.4708   1-0.91265-0.43827-0.35145-0.44469 0.12437-0.81729
  -7  -5  -2 1136.48 26.3805   1-0.85322-0.48038-0.35891-0.43726 0.29930-0.80032
  -7  -5  -1 4029.31 48.2577   1-0.76446-0.55181-0.37158-0.42462 0.45529-0.76439
  -7  -5   0 338.689 12.3577   1-0.65569-0.64326-0.38798-0.40824 0.58564-0.70282
  -7  -5   1  618.48 17.8473   1-0.54038-0.74125-0.40592-0.39033 0.68506-0.61034
  -7  -5   2 2943.36 42.2707   1-0.43401-0.83030-0.42280-0.37347 0.75298-0.48635
  -7  -5   311419.50 78.7777   1-0.34995-0.89704-0.43630-0.36000 0.79389-0.33535
  -7  -5   414993.20 85.2671   1-0.29719-0.93248-0.44481-0.35152 0.81453-0.16407
  -7  -5   5  996.99  21.936   1-0.28162-0.93072-0.44726-0.34910 0.81995 0.02242
  -7  -5   6 1984.59  25.396   1-0.31149-0.88353-0.44228-0.35410 0.80941 0.22487
  -8  -5   5-0.65246 7.37213   1-0.48900-0.90899-0.42929-0.36693 0.71193 0.11368
  -8  -5   4    0.00 8.56658   1-0.48504-0.93027-0.43002-0.36618 0.71441-0.08071
  -8  -5   3-22.1724 10.0271   1-0.51978-0.91285-0.42458-0.37159 0.69120-0.24941
  -8  -5   2-4.01691 10.4748   1-0.58182-0.86813-0.41488-0.38126 0.64395-0.39407
  -8  -5   1-25.5059 10.4866   1-0.66122-0.80606-0.40263-0.39348 0.57045-0.51249
  -8  -5   0 0.82822 10.1605   1-0.74676-0.73784-0.38974-0.40635 0.46897-0.60292
  -8  -5  -1-3.89264 10.1059   1-0.82659-0.67533-0.37819-0.41787 0.33996-0.66582
  -8  -5  -2 6.83966 6.54288   1-0.88963-0.62961-0.36984-0.42620 0.18565-0.70342
  -8  -5  -3-3.52842  8.0561   1-0.92571-0.61086-0.36636-0.42965 0.00745-0.71713
  -8  -5  -4 -2.4764 6.65147   1-0.92117-0.63272-0.37015-0.42583-0.20066-0.70093
  -9  -5  -2 661.396 12.7685   1-0.92013-0.78476-0.38283-0.41307-0.00403-0.53049
  -9  -5  -1 3842.17 31.6467   1-0.88846-0.79911-0.38567-0.41026 0.16660-0.50922
  -9  -5   0 2101.18 25.3638   1-0.83788-0.83237-0.39219-0.40376 0.30188-0.45258
  -9  -5   1 327.785 10.0014   1-0.78110-0.87183-0.40020-0.39578 0.40640-0.36519
  -9  -5   2   36.66  6.1694   1-0.72950-0.90611-0.40775-0.38825 0.48070-0.24758
  -9  -5   3 3918.81 30.7136   1-0.69500-0.92329-0.41288-0.38316 0.52320-0.09817
  -9  -4   4-8.27003 7.17979   1-0.65032-0.95075-0.33927-0.29736 0.61801-0.00109
  -9  -4   3 -3.9377 8.17172   1-0.66889-0.94951-0.33649-0.30011 0.59954-0.17453
  -9  -4   2 8.41494 6.22756   1-0.71376-0.92196-0.32971-0.30686 0.55073-0.31764
  -9  -4   1-5.69376 9.23307   1-0.77343-0.87961-0.32083-0.31572 0.47435-0.43317
  -9  -4   0 5.49181 6.39479   1-0.83775-0.83262-0.31154-0.32498 0.37062-0.52135
  -9  -4  -1 -6.1946 8.54052   1-0.89664-0.79105-0.30356-0.33294 0.23949-0.58213
  -9  -4  -2-15.6873 7.42538   1-0.93972-0.76529-0.29864-0.33783 0.07984-0.61439
  -8  -4  -4 1528.45 22.3151   1-0.95783-0.59617-0.28327-0.35328-0.13003-0.77159
  -8  -4  -3 908.768 20.5717   1-0.94700-0.58969-0.28224-0.35433 0.06608-0.77578
  -8  -4  -2 1054.48 23.7318   1-0.90180-0.61757-0.28732-0.34928 0.23954-0.75733
  -8  -4  -1 7775.38 62.7123   1-0.83187-0.67017-0.29687-0.33976 0.39152-0.71740
  -8  -4   0 2630.76 38.8254   1-0.74619-0.73853-0.30942-0.32724 0.51945-0.65341
  -8  -4   1 2242.38 35.8436   1-0.65512-0.81227-0.32324-0.31344 0.62076-0.56282
  -8  -4   2 1524.77  29.934   1-0.56994-0.88013-0.33646-0.30025 0.69498-0.44512
  -8  -4   3 2429.94 35.8999   1-0.50118-0.93157-0.34727-0.28947 0.74400-0.30224
  -8  -4   4 223.012  9.9979   1-0.45776-0.95767-0.35411-0.28265 0.77075-0.13707
  -8  -4   5 718.561 16.9495   1-0.44831-0.94979-0.35553-0.28125 0.77620 0.04939
  -8  -4   6 2645.25  24.651   1-0.48815-0.89249-0.34931-0.28755 0.75235 0.26509
  -7  -4   7 1.28529 5.68149   1-0.33943-0.83826-0.35767-0.27933 0.83571 0.39040
  -7  -4   6-2.59278 8.96994   1-0.26635-0.92866-0.36981-0.26716 0.86238 0.17182
  -7  -4   5-15.3982 11.0384   1-0.25007-0.96227-0.37264-0.26431 0.86738-0.02508
  -7  -4   4-25.3348  12.259   1-0.27442-0.95525-0.36876-0.26817 0.85964-0.20925
  -7  -4   3 0.53278 12.1141   1-0.33393-0.91306-0.35913-0.27778 0.83773-0.37925
  -7  -4   2 3.00716 8.54499   1-0.42353-0.84078-0.34467-0.29221 0.79600-0.52942
  -7  -4   1-1.10077 11.5712   1-0.53470-0.74694-0.32693-0.30993 0.72766-0.65299
  -7  -4   0    0.00 11.8904   1-0.65453-0.64444-0.30814-0.32870 0.62831-0.74555
  -7  -4  -1-8.16746  11.892   1-0.76813-0.54816-0.29083-0.34599 0.49852-0.80765
  -7  -4  -2 6.05771 7.68325   1-0.86252-0.47110-0.27711-0.35967 0.34346-0.84450
  -7  -4  -3-6.29449 11.6105   1-0.92881-0.42213-0.26841-0.36836 0.16996-0.86291
  -7  -4  -4-13.0315 10.0083   1-0.96136-0.40691-0.26560-0.37114-0.01699-0.86786
  -7  -4  -5-9.20563 8.19189   1-0.95368-0.43192-0.26979-0.36693-0.21738-0.85938
  -7  -4  -6 1.43186  5.9037   1-0.88543-0.51748-0.28461-0.35208-0.44541-0.82326
  -6  -4  -611781.00 64.0938   1-0.92771-0.28958-0.26060-0.37622-0.34935-0.90256
  -6  -4  -5 1056.78 24.4034   1-0.96568-0.23429-0.25130-0.38554-0.15014-0.90987
  -6  -4  -4 2220.54 36.3949   1-0.95943-0.22321-0.24957-0.38729 0.04284-0.91094
  -6  -4  -315386.60  94.808   1-0.91391-0.25141-0.25454-0.38234 0.23194-0.90813
  -6  -4  -211258.10 80.7941   1-0.82981-0.31818-0.26615-0.37075 0.41329-0.89758
  -6  -4  -1 4421.97  50.695   1-0.70975-0.42091-0.28409-0.35285 0.57773-0.87011
  -6  -4   0 2838.92 40.7451   1-0.56331-0.55003-0.30688-0.33007 0.71303-0.81350
  -6  -4   1 9561.62 72.6043   1-0.40887-0.68714-0.33156-0.30542 0.80976-0.71833
  -6  -4   214131.00 88.6901   1-0.26859-0.81010-0.35438-0.28263 0.86775-0.58441
  -6  -4   3 3168.09 43.9155   1-0.15947-0.90190-0.37232-0.26470 0.89615-0.42091
  -6  -4   423230.00 116.164   1-0.08919-0.95485-0.38393-0.25312 0.90724-0.24009
  -6  -4   5 8527.29 69.4063   1-0.05884-0.96787-0.38889-0.24819 0.91035-0.05129
  -6  -4   6 195.997 9.86337   1-0.06834-0.94105-0.38715-0.24995 0.90956 0.14140
  -6  -4   7 558.205 15.3705   1-0.12260-0.86945-0.37792-0.25920 0.90286 0.34001
  -6  -4   8 1648.04 18.4745   1-0.24969-0.72504-0.35666-0.28048 0.87399 0.56079
  -5  -4   8-2.06839 8.34595   1-0.03556-0.75355-0.37676-0.26050 0.91865 0.53288
  -5  -4   7-1.85291 6.96041   1 0.06718-0.87361-0.39429-0.24295 0.91889 0.34073
  -5  -4   6-1.54741 11.4759   1 0.11841-0.94217-0.40316-0.23406 0.91448 0.15324
  -5  -4   5-1.10311 8.47317   1 0.13019-0.97127-0.40531-0.23188 0.91298-0.03717
  -5  -4   4-18.1933 12.7977   1 0.10202-0.96043-0.40064-0.23653 0.91609-0.23218
  -5  -4   3-8.96754  12.445   1 0.02802-0.90376-0.38820-0.24895 0.91995-0.42795
  -5  -4   2 25.0681 7.56414   1-0.09792-0.79515-0.36712-0.27000 0.91239-0.61229
  -5  -4   1 0.98794 7.19235   1-0.27245-0.63794-0.33826-0.29884 0.87243-0.76424
  -5  -4   0-4.43364 10.7144   1-0.47263-0.45509-0.30577-0.33130 0.78038-0.86409
  -5  -4  -1-9.21593 10.0111   1-0.66149-0.28355-0.27594-0.36111 0.63462-0.91024
  -5  -4  -2  9.3739 7.67493   1-0.81002-0.15234-0.25342-0.38361 0.45328-0.92081
  -5  -4  -3-16.4582 12.1182   1-0.90870-0.07099-0.23953-0.39747 0.25806-0.91749
  -5  -4  -4-8.82737 12.6292   1-0.96058-0.03644-0.23357-0.40341 0.06247-0.91381
  -5  -4  -5 2.09666 10.7932   1-0.97108-0.04326-0.23455-0.40240-0.12867-0.91457
  -5  -4  -6-5.99802  10.685   1-0.94183-0.08984-0.24222-0.39472-0.31642-0.91873
  -5  -4  -7-3.07744 7.75818   1-0.86448-0.18451-0.25807-0.37884-0.50729-0.91976
  -4  -4  -8 2461.53 25.1361   1-0.74612-0.13457-0.26501-0.37199-0.67544-0.92677
  -4  -4  -7 3520.75 39.0757   1-0.87496 0.01159-0.24062-0.39641-0.49712-0.91318
  -4  -4  -6 6645.35 60.9282   1-0.94381 0.09776-0.22645-0.41060-0.32436-0.89403
  -4  -4  -5 7475.47 66.2244   1-0.97385 0.14513-0.21879-0.41829-0.14659-0.87990
  -4  -4  -416038.00 93.4167   1-0.96735 0.15596-0.21717-0.41993 0.04176-0.87634
  -4  -4  -370885.80 184.122   1-0.91783 0.12376-0.22264-0.41448 0.24408-0.88676
  -4  -4  -253693.80 150.615   1-0.81139 0.03465-0.23758-0.39957 0.45840-0.90916
  -4  -4  -1 993.311 21.8757   1-0.63192-0.12749-0.26495-0.37223 0.66818-0.92704
  -4  -4   029321.60 103.293   1-0.38300-0.35909-0.30468-0.33252 0.83385-0.90081
  -4  -4   110259.20 61.7424   1-0.11608-0.60868-0.34860-0.28862 0.91577-0.79082
  -4  -4   2 5513.34 47.3511   1 0.09820-0.80564-0.38464-0.25260 0.92300-0.60614
  -4  -4   344592.50 139.588   1 0.23235-0.92246-0.40752-0.22975 0.90061-0.39185
  -4  -4   459344.40 171.638   1 0.29846-0.97124-0.41884-0.21845 0.88118-0.18051
  -4  -4   512366.60 83.3047   1 0.31517-0.97063-0.42161-0.21571 0.87535 0.01722
  -4  -4   6 998.654 27.4615   1 0.29415-0.93228-0.41781-0.21953 0.88277 0.20171
  -4  -4   719974.60 101.149   1 0.23867-0.85948-0.40805-0.22931 0.89926 0.37713
  -4  -4   816064.10  76.827   1 0.14167-0.74515-0.39123-0.24616 0.91847 0.54983
  -3  -4   9-4.62844 7.45601   1 0.13463-0.53516-0.37426-0.26327 0.92597 0.75099
  -3  -4   8  12.079 7.61186   1 0.29385-0.71170-0.40184-0.23567 0.89038 0.59467
  -3  -4   7    0.00 11.6341   1 0.39141-0.82659-0.41903-0.21845 0.85142 0.44172
  -3  -4   6-3.30331  11.443   1 0.45438-0.90689-0.43029-0.20717 0.81802 0.28322
  -3  -4   5-12.1374 11.4878   1 0.48897-0.95881-0.43658-0.20086 0.79646 0.11287
  -3  -4   4 -11.262 10.3233   1 0.49242-0.97958-0.43733-0.20008 0.79410-0.07668
  -3  -4   3 7.32264 6.39616   1 0.45113-0.95562-0.43013-0.20726 0.81969-0.29417
  -3  -4   2-3.17317 8.45519   1 0.33200-0.85382-0.40932-0.22804 0.87647-0.54286
  -3  -4   1-11.3089 8.80002   1 0.08118-0.62032-0.36626-0.27108 0.93055-0.78885
  -3  -4   0-6.54815 8.40233   1-0.29578-0.26068-0.30333-0.33398 0.87537-0.92557
  -3  -4  -2    0.00 8.86027   1-0.84463 0.25351-0.21707-0.42020 0.41090-0.84491
  -3  -4  -3-16.7742 10.0722   1-0.94271 0.33427-0.20380-0.43344 0.17746-0.80338
  -3  -4  -4 10.3826 6.84718   1-0.97741 0.35165-0.20084-0.43638-0.02466-0.79316
  -3  -4  -5-22.5008 11.2886   1-0.97185 0.32876-0.20437-0.43283-0.20336-0.80636
  -3  -4  -6 6.00479 7.95764   1-0.93483 0.27442-0.21302-0.42415-0.36686-0.83477
  -3  -4  -7 8.54594 6.84003   1-0.86593 0.18818-0.22695-0.41020-0.52178-0.87176
  -3  -4  -8-2.10426 8.39016   1-0.75277 0.05770-0.24834-0.38878-0.67490-0.91055
  -2  -4  -912294.90 49.6675   1-0.54988 0.02311-0.26951-0.36771-0.83684-0.92375
  -2  -4  -8 2322.34 31.5102   1-0.73102 0.22157-0.23688-0.40037-0.70312-0.86557
  -2  -4  -7 1041.92 25.7081   1-0.83875 0.34663-0.21671-0.42056-0.57297-0.80381
  -2  -4  -611758.50 82.4812   1-0.91106 0.43627-0.20250-0.43479-0.43955-0.74532
  -2  -4  -5 4834.06 50.8381   1-0.95786 0.50039-0.19250-0.44481-0.29822-0.69475
  -2  -4  -411661.00 71.2725   1-0.98087 0.54073-0.18633-0.45101-0.14252-0.65855
  -2  -4  -360053.20 515.467   1-0.97434 0.55152-0.18481-0.45256 0.03912-0.64827
  -2  -4  -270893.70 508.328   1-0.91550 0.51001-0.19147-0.44592 0.26943-0.68668
  -2  -4  -119408.80 69.8978   1-0.72527 0.33710-0.21922-0.41819 0.58435-0.80969
  -2  -4   023636.40 74.6392   1-0.21606-0.15478-0.30088-0.33656 0.90554-0.93898
  -2  -4   1150959.0 679.647   1 0.37171-0.72522-0.40076-0.23670 0.86767-0.70920
  -2  -4   229947.60 90.3519   1 0.60282-0.93901-0.44183-0.19566 0.71637-0.36600
  -2  -4   376054.00 558.674   1 0.66356-0.98242-0.45284-0.18467 0.65333-0.11105
  -2  -4   423458.30 96.7932   1 0.66608-0.96762-0.45316-0.18437 0.65050 0.08368
  -2  -4   525296.30 110.853   1 0.64002-0.92423-0.44821-0.18934 0.67964 0.24645
  -2  -4   6 1369.78 29.8722   1 0.59244-0.85932-0.43938-0.19820 0.72626 0.39174
  -2  -4   713876.00 88.5334   1 0.52245-0.77201-0.42662-0.21098 0.78264 0.52726
  -2  -4   811497.00 72.5907   1 0.42275-0.65498-0.40876-0.22886 0.84385 0.65796
  -2  -4   916797.30 67.8977   1 0.27011-0.48501-0.38195-0.25570 0.90471 0.78901
  -1  -4   9 7.24666 5.87669   1 0.37747-0.40675-0.38502-0.25275 0.87296 0.83751
  -1  -4   8 10.0935 7.08304   1 0.52830-0.57491-0.41187-0.22588 0.78735 0.73122
  -1  -4   7-11.3891 11.5431   1 0.62914-0.69307-0.43025-0.20747 0.70181 0.62486
  -1  -4   6 1.07028  8.0449   1 0.70241-0.78367-0.44395-0.19375 0.61788 0.51687
  -1  -4   5 5.28033 7.45693   1 0.75651-0.85510-0.45435-0.18332 0.53725 0.40560
  -1  -4   4 5.76165 6.20549   1 0.79550-0.91141-0.46211-0.17554 0.46282 0.28812
  -1  -4   3 3.15511 5.41717   1 0.82111-0.95434-0.46743-0.17020 0.40113 0.15791
  -1  -4   2 -2.9066 7.98213   1 0.83149-0.98205-0.46973-0.16787 0.37135-0.00422
  -1  -4   1-5.26406 7.57733   1 0.79618-0.96407-0.46267-0.17491 0.46085-0.28562
  -1  -4   0 6.79685 4.41762   1-0.19665 0.01144-0.28849-0.34907 0.91547-0.93215
  -1  -4  -1 4.38491 4.62691   1-0.93647 0.73394-0.17294-0.46459 0.21901-0.42760
  -1  -4  -2-7.74919 7.74113   1-0.98367 0.76380-0.16847-0.46904-0.02737-0.37312
  -1  -4  -3 8.74116 5.11403   1-0.98067 0.74348-0.17123-0.46626-0.18163-0.41076
  -1  -4  -4  2.6965 9.05869   1-0.95843 0.70392-0.17688-0.46058-0.30900-0.47531
  -1  -4  -5-6.64322 9.63162   1-0.92065 0.64881-0.18501-0.45243-0.42516-0.55105
  -1  -4  -6-19.5539 11.5988   1-0.86622 0.57705-0.19588-0.44154-0.53575-0.63237
  -1  -4  -7-1.33098 7.74717   1-0.79105 0.48456-0.21022-0.42717-0.64337-0.71665
  -1  -4  -8-13.5678 9.47419   1-0.68572 0.36190-0.22964-0.40772-0.74961-0.80231
  -1  -4  -9 2.68684 5.66435   1-0.52239 0.18124-0.25890-0.37845-0.85618-0.88766
   0  -4  -9 581.261 14.3309   1-0.46292 0.30740-0.25385-0.38361-0.88749-0.83959
   0  -4  -8 1242.93 25.4471   1-0.61735 0.47915-0.22645-0.41103-0.80592-0.72925
   0  -4  -7 1470.91 30.7536   1-0.71997 0.59911-0.20782-0.42969-0.72429-0.61897
   0  -4  -627898.90 123.669   1-0.79439 0.69085-0.19400-0.44354-0.64478-0.50658
   0  -4  -542788.00 141.079   1-0.84919 0.76297-0.18355-0.45401-0.56960-0.38986
   0  -4  -438983.10 120.417   1-0.88829 0.81940-0.17587-0.46171-0.50250-0.26505
   0  -4  -353033.70  445.59   1-0.91276 0.86119-0.17089-0.46671-0.45165-0.12399
   0  -4  -211260.60 52.1194   1-0.91798 0.88374-0.16970-0.46792-0.43960 0.05587
   0  -4  -190631.20 482.727   1-0.85934 0.84242-0.18106-0.45659-0.55369 0.36187
   0  -4   0114084.0 526.021   1-0.07660 0.07701-0.31884-0.31884-0.94773 0.94781
   0  -4   186322.50 471.477   1 0.77954-0.76180-0.45555-0.18215-0.35824 0.55023
   0  -4   211557.40 52.7863   1 0.87418-0.83912-0.46727-0.17045-0.05462 0.43851
   0  -4   352637.50 124.283   1 0.88379-0.83140-0.46630-0.17145 0.12461 0.45119
   0  -4   440112.70 122.232   1 0.86735-0.79763-0.46144-0.17633 0.26543 0.50228
   0  -4   544420.40 143.832   1 0.83341-0.74637-0.45385-0.18395 0.39012 0.56949
   0  -4   628976.10 126.019   1 0.78232-0.67795-0.44346-0.19436 0.50678 0.64474
   0  -4   7 1521.15  31.388   1 0.71084-0.58915-0.42968-0.20816 0.61913 0.72429
   0  -4   8 1274.29 26.1674   1 0.61076-0.47174-0.41109-0.22678 0.72939 0.80594
   0  -4   9 627.979 15.0239   1 0.45886-0.30251-0.38372-0.25417 0.83970 0.88753
   1  -4   9 14.3143 6.03471   1 0.51426-0.17229-0.37792-0.26009 0.81335 0.93064
   1  -4   8 -1.8492  6.9647   1 0.67130-0.34665-0.40650-0.23148 0.67816 0.87393
   1  -4   7-5.32302 11.3918   1 0.76949-0.46218-0.42510-0.21287 0.54462 0.81556
   1  -4   6 10.3213 7.99299   1 0.83529-0.54530-0.43826-0.19968 0.40679 0.76149
   1  -4   5 0.94931 7.39152   1 0.87608-0.60341-0.44732-0.19059 0.25977 0.71660
   1  -4   4-10.0193 9.70301   1 0.89197-0.63663-0.45239-0.18550 0.09656 0.68791
   1  -4   3  5.1926 5.51351   1 0.87487-0.63686-0.45226-0.18560-0.09511 0.68767
   1  -4   2 12.2268 5.06693   1 0.79726-0.57657-0.44259-0.19526-0.33735 0.73800
   1  -4   1 1.07793 7.15993   1 0.57478-0.37141-0.40940-0.22842-0.65394 0.86268
   1  -4   0-4.65176 6.51925   1 0.06497 0.12107-0.32706-0.31073-0.93304 0.94988
   1  -4  -1 3.66812 4.77459   1-0.46506 0.63378-0.23690-0.40087-0.89140 0.71633
   1  -4  -2 5.51706 5.01016   1-0.68978 0.84117-0.19714-0.44061-0.75595 0.38898
   1  -4  -3 1.18879 7.86309   1-0.75633 0.89039-0.18515-0.45258-0.69301 0.13413
   1  -4  -4 3.14241 5.43779   1-0.76290 0.87963-0.18408-0.45362-0.68595-0.06484
   1  -4  -5 2.99838 7.08271   1-0.73917 0.83857-0.18857-0.44911-0.71053-0.23216
   1  -4  -6-12.3651 11.0309   1-0.69302 0.77510-0.19710-0.44055-0.75305-0.38155
   1  -4  -7 0.27243 7.61355   1-0.62415 0.68891-0.20962-0.42801-0.80581-0.52070
   1  -4  -8 7.05471 6.90148   1-0.52584 0.57327-0.22720-0.41040-0.86370-0.65471
   1  -4  -9-7.80214 7.80214   1-0.37644 0.40654-0.25342-0.38416-0.92137-0.78895
   1  -3  -9 6624.03 48.0329   1-0.42848 0.45849-0.16494-0.31322-0.92336-0.78697
   1  -3  -8 4361.39 48.0266   1-0.56446 0.61179-0.14092-0.33726-0.86091-0.65752
   1  -3  -714011.70 89.7554   1-0.65740 0.72205-0.12421-0.35400-0.79947-0.52705
   1  -3  -637200.60 139.064   1-0.72376 0.80574-0.11207-0.36617-0.74337-0.39125
   1  -3  -552056.60 147.656   1-0.76921 0.86852-0.10360-0.37466-0.69732-0.24539
   1  -3  -453524.90 467.316   1-0.79404 0.91068-0.09887-0.37941-0.66891-0.08189
   1  -3  -3101723.0 561.531   1-0.79118 0.92514-0.09926-0.37904-0.67235 0.11345
   1  -3  -245579.10 331.738   1-0.73235 0.88363-0.10995-0.36838-0.73528 0.36829
   1  -3  -128409.70 238.304   1-0.51205 0.68066-0.14921-0.32915-0.88860 0.71351
   1  -3   012912.10 43.8598   1 0.06923 0.11670-0.24840-0.22998-0.95598 0.97280
   1  -3   190411.30 429.005   1 0.62342-0.42016-0.33783-0.14057-0.64615 0.85487
   1  -3   2221229.0 744.085   1 0.84153-0.62094-0.37009-0.10833-0.31642 0.71705
   1  -3   376664.60 500.099   1 0.91217-0.67425-0.37861-0.09984-0.07527 0.66780
   1  -3   443339.40 120.979   1 0.92553-0.67029-0.37815-0.10032 0.11272 0.67172
   1  -3   516020.40 84.2501   1 0.90825-0.63568-0.37290-0.10560 0.27222 0.70413
   1  -3   612488.30 82.3305   1 0.86785-0.57796-0.36395-0.11457 0.41580 0.75246
   1  -3   730033.20 130.785   1 0.80435-0.49713-0.35122-0.12733 0.55031 0.80986
   1  -3   8 1913.93 32.1398   1 0.71169-0.38715-0.33361-0.14496 0.68022 0.87185
   1  -3   9 3934.16 35.4816   1 0.57038-0.22851-0.30777-0.17082 0.81010 0.93388
   0  -3   9-7.35984 8.82413   1 0.51175-0.35551-0.31293-0.16555 0.84320 0.88401
   0  -3   8-8.65243  10.332   1 0.64988-0.51096-0.33791-0.14054 0.73691 0.79839
   0  -3   7 10.2494 8.37015   1 0.74452-0.62293-0.35553-0.12289 0.63029 0.71311
   0  -3   6-8.68212 11.7464   1 0.81339-0.70913-0.36881-0.10959 0.52191 0.62958
   0  -3   5 2.94114 6.41006   1 0.86347-0.77653-0.37896-0.09941 0.41013 0.54946
   0  -3   4 4.50403 5.63707   1 0.89787-0.82826-0.38655-0.09181 0.29203 0.47566
   0  -3   3-0.84877 5.21494   1 0.91697-0.86468-0.39171-0.08662 0.16116 0.41461
   0  -3   2 4.68994 4.48469   1 0.91560-0.88064-0.39384-0.08446-0.00082 0.38469
   0  -3   1 9.29061  4.3665   1 0.85281-0.83518-0.38708-0.09120-0.27270 0.46467
   0  -3   0 15.3229 4.09411   1-0.07853 0.07883-0.23913-0.23913-0.97092 0.97098
   0  -3  -1 13.1228 4.40608   1-0.91814 0.90113-0.09021-0.38802-0.46701 0.27516
   0  -3  -2 2.00103 6.88627   1-0.94994 0.91560-0.08385-0.39436-0.38534 0.00158
   0  -3  -3-1.43213 7.60062   1-0.93949 0.88782-0.08616-0.39202-0.41487-0.16079
   0  -3  -4 7.31788 5.29184   1-0.91412 0.84513-0.09143-0.38673-0.47577-0.29179
   0  -3  -5-3.30836 8.45494   1-0.87574 0.78942-0.09908-0.37906-0.54951-0.40996
   0  -3  -6 4.59596 7.37372   1-0.82282 0.71917-0.10927-0.36884-0.62960-0.52178
   0  -3  -7 8.86445 7.53559   1-0.75173 0.63076-0.12259-0.35550-0.71310-0.63018
   0  -3  -8  2.8846 10.2664   1-0.65518 0.51689-0.14024-0.33782-0.79837-0.73682
   0  -3  -9    0.00 8.19731   1-0.51523 0.35961-0.16525-0.31279-0.88398-0.84312
  -1  -3  -9 3868.86 35.0574   1-0.57745 0.23620-0.16975-0.30817-0.84737-0.89649
  -1  -3  -8 1864.84 31.5314   1-0.72335 0.39942-0.14341-0.33453-0.73787-0.81408
  -1  -3  -728515.30 127.663   1-0.82139 0.51479-0.12517-0.35280-0.62822-0.73182
  -1  -3  -612626.70 82.8126   1-0.89207 0.60280-0.11154-0.36646-0.51651-0.65162
  -1  -3  -515985.30 84.1147   1-0.94300 0.67105-0.10119-0.37683-0.40069-0.57554
  -1  -3  -444374.10  122.38   1-0.97729 0.72268-0.09355-0.38449-0.27725-0.50707
  -1  -3  -377771.00 502.873   1-0.99480 0.75751-0.08855-0.38952-0.13873-0.45369
  -1  -3  -2222093.0 745.605   1-0.98827 0.76831-0.08713-0.39096 0.03522-0.43573
  -1  -3  -187080.80 420.955   1-0.90900 0.70636-0.09648-0.38163 0.32162-0.53023
  -1  -3   012570.60 43.2644   1-0.15253-0.03279-0.21583-0.26231 0.94673-0.96343
  -1  -3   126396.80 64.4407   1 0.77604-0.94403-0.37801-0.10015 0.57325-0.39804
  -1  -3   245629.50 331.937   1 0.84535-0.99601-0.39145-0.08673 0.43898-0.07187
  -1  -3   3102084.0 562.742   1 0.84222-0.97556-0.39068-0.08753 0.44664 0.11238
  -1  -3   454449.60 132.293   1 0.81959-0.93561-0.38603-0.09220 0.49615 0.25478
  -1  -3   553522.10 149.766   1 0.78280-0.88148-0.37875-0.09951 0.56281 0.38003
  -1  -3   638737.40 141.826   1 0.73114-0.81250-0.36883-0.10944 0.63793 0.49681
  -1  -3   714276.00 90.7709   1 0.66134-0.72537-0.35579-0.12252 0.71761 0.60904
  -1  -3   8 4472.08 48.9126   1 0.56644-0.61315-0.33846-0.13987 0.79965 0.71889
  -1  -3   9 6845.45 48.8689   1 0.42934-0.45872-0.31398-0.16437 0.88224 0.82822
  -2  -3   9-5.70158 8.72308   1 0.32293-0.53794-0.31099-0.16724 0.91947 0.77423
  -2  -3   8-19.3761 11.6433   1 0.46035-0.69268-0.33520-0.14301 0.86037 0.64142
  -2  -3   7-18.7924 11.4347   1 0.55316-0.80282-0.35185-0.12633 0.80217 0.50771
  -2  -3   6-2.08538 11.5875   1 0.61857-0.88556-0.36378-0.11438 0.74968 0.36830
  -2  -3   5 12.1421 6.70144   1 0.66211-0.94642-0.37186-0.10627 0.70802 0.21805
  -2  -3   4 7.30589 5.83566   1 0.68339-0.98502-0.37592-0.10220 0.68527 0.04890
  -2  -3   3  -7.257 7.88669   1 0.67348-0.99244-0.37423-0.10386 0.69596-0.15370
  -2  -3   2 1.51645 7.67453   1 0.59948-0.93577-0.36088-0.11718 0.76584-0.41549
  -2  -3   1 6.37912 4.70181   1 0.35276-0.70638-0.31729-0.16075 0.90863-0.75018
  -2  -3   0-4.11373 6.88778   1-0.20687-0.16407-0.22240-0.25562 0.93017-0.96363
  -2  -3  -1 6.74029  4.4902   1-0.70250 0.31423-0.14273-0.33526 0.63087-0.85624
  -2  -3  -2-9.52632 7.91012   1-0.90934 0.50375-0.11216-0.36580 0.31676-0.73403
  -2  -3  -3-17.2319 7.97186   1-0.98029 0.55737-0.10356-0.37439 0.07870-0.68787
  -2  -3  -4-17.5224 9.58512   1-0.99431 0.55406-0.10392-0.37401-0.11026-0.69083
  -2  -3  -5-6.06583 9.75411   1-0.97670 0.51913-0.10925-0.36865-0.27177-0.72122
  -2  -3  -6-2.71114 11.1256   1-0.93480 0.45990-0.11848-0.35939-0.41764-0.76726
  -2  -3  -7-9.15502 11.2061   1-0.86823 0.37600-0.13177-0.34608-0.55462-0.82218
  -2  -3  -8 0.41946 9.48204   1-0.76954 0.25999-0.15044-0.32739-0.68743-0.88127
  -2  -3  -9 0.23003 7.06383   1-0.61275 0.08588-0.17896-0.29884-0.82182-0.93879
  -3  -3  -9 903.119 14.1876   1-0.61219-0.10030-0.19455-0.28313-0.81843-0.95894
  -3  -3  -8 3073.75 35.7166   1-0.79434 0.09916-0.16133-0.31638-0.65483-0.93063
  -3  -3  -719551.70 102.158   1-0.89561 0.21777-0.14193-0.33580-0.50052-0.89304
  -3  -3  -628750.80 128.891   1-0.95748 0.29696-0.12916-0.34860-0.34305-0.85860
  -3  -3  -519424.10 101.199   1-0.98867 0.34547-0.12145-0.35633-0.17627-0.83348
  -3  -3  -428415.60 111.454   1-0.98820 0.36233-0.11889-0.35891 0.00618-0.82402
  -3  -3  -366545.30 545.542   1-0.94637 0.33783-0.12301-0.35481 0.21184-0.83777
  -3  -3  -269464.70 505.528   1-0.84002 0.24880-0.13766-0.34019 0.44669-0.88072
  -3  -3  -1 6863.12 42.1295   1-0.62885 0.05496-0.16981-0.30807 0.69880-0.94093
  -3  -3   053488.90 398.557   1-0.29104-0.26553-0.22410-0.25380 0.89999-0.95021
  -3  -3   1250398.0 870.619   1 0.07605-0.61529-0.28530-0.19262 0.95841-0.81672
  -3  -3   292093.60 558.387   1 0.32928-0.85119-0.32868-0.14926 0.91139-0.57780
  -3  -3   323842.00 87.2975   1 0.45667-0.96126-0.35087-0.12709 0.85556-0.33006
  -3  -3   418745.50 85.8081   1 0.50540-0.99266-0.35937-0.11862 0.82709-0.10968
  -3  -3   542202.10 142.028   1 0.50783-0.97777-0.35967-0.11835 0.82561 0.08371
  -3  -3   6 2056.86 35.4142   1 0.47842-0.93103-0.35430-0.12373 0.84355 0.25766
  -3  -3   7 1469.77  31.321   1 0.42109-0.85638-0.34404-0.13402 0.87396 0.41917
  -3  -3   8 3473.95 41.4269   1 0.33174-0.74970-0.32827-0.14981 0.91085 0.57418
  -3  -3   9 6082.34 42.6963   1 0.19139-0.59203-0.30388-0.17423 0.94681 0.73012
  -4  -3   9 6.43131 5.81856   1 0.03120-0.61746-0.29219-0.18580 0.95479 0.70539
  -4  -3   8-8.96715 9.93228   1 0.18141-0.78499-0.31792-0.16005 0.94324 0.52503
  -4  -3   7 -4.6577 12.0595   1 0.26826-0.88917-0.33301-0.14493 0.92457 0.35180
  -4  -3   6  10.522 8.50749   1 0.31709-0.95533-0.34162-0.13630 0.90985 0.17461
  -4  -3   5  1.0277 11.0687   1 0.33237-0.98793-0.34442-0.13348 0.90454-0.01199
  -4  -3   4-4.45082 10.2466   1 0.30986-0.98275-0.34064-0.13723 0.91211-0.21146
  -4  -3   3  4.7372 6.04351   1 0.23785-0.92806-0.32832-0.14953 0.93195-0.42321
  -4  -3   2-7.01174 9.12571   1 0.09901-0.80655-0.30467-0.17315 0.95241-0.63557
  -4  -3   1-2.77618 8.49818   1-0.11605-0.60882-0.26855-0.20925 0.94186-0.81693
  -4  -3   0-12.8146 9.15329   1-0.37995-0.36224-0.22514-0.25263 0.85918-0.92615
  -4  -3  -1 1.29564 8.11713   1-0.62750-0.13202-0.18561-0.29215 0.69634-0.95522
  -4  -3  -2    0.00 8.79115   1-0.81007 0.03323-0.15768-0.32005 0.48915-0.93994
  -4  -3  -3 1.31994 6.26812   1-0.92209 0.12792-0.14179-0.33591 0.27512-0.91781
  -4  -3  -4 -8.4002 11.2353   1-0.97766 0.16617-0.13532-0.34237 0.07140-0.90600
  -4  -3  -5 8.76247 7.80287   1-0.99018 0.16136-0.13595-0.34171-0.11899-0.90752
  -4  -3  -6 8.07992 8.05294   1-0.96667 0.12052-0.14253-0.33510-0.29866-0.91975
  -4  -3  -7 15.0511 6.79018   1-0.90658 0.04311-0.15523-0.32238-0.47246-0.93786
  -4  -3  -8 2.90235 5.55198   1-0.79573-0.08506-0.17655-0.30104-0.64865-0.95357
  -5  -3  -714228.30 72.6555   1-0.90136-0.14774-0.17171-0.30578-0.47706-0.95002
  -5  -3  -610316.00 72.8576   1-0.96658-0.06519-0.15793-0.31958-0.28787-0.94730
  -5  -3  -5 4538.02 51.9952   1-0.98830-0.02615-0.15154-0.32600-0.09978-0.94348
  -5  -3  -420524.50 108.179   1-0.97172-0.02540-0.15158-0.32599 0.09208-0.94344
  -5  -3  -312162.80 79.6949   1-0.91448-0.06532-0.15844-0.31915 0.28800-0.94745
  -5  -3  -2 7926.58 61.3141   1-0.81136-0.15111-0.17309-0.30452 0.48265-0.95019
  -5  -3  -1 7377.02 56.2465   1-0.66007-0.28508-0.19610-0.28154 0.66251-0.93815
  -5  -3   038519.00 124.334   1-0.47048-0.45733-0.22607-0.25159 0.80693-0.89067
  -5  -3   186202.20 661.891   1-0.27036-0.64014-0.25855-0.21913 0.89917-0.79100
  -5  -3   256070.30 154.346   1-0.09451-0.79865-0.28761-0.19010 0.94065-0.64057
  -5  -3   315976.70 86.7367   1 0.03482-0.91066-0.30924-0.16849 0.94964-0.45765
  -5  -3   4 9271.23  70.108   1 0.11359-0.97210-0.32248-0.15527 0.94620-0.26231
  -5  -3   5 1833.74 34.2883   1 0.14719-0.98838-0.32808-0.14969 0.94264-0.06685
  -5  -3   630811.90  132.00   1 0.14153-0.96539-0.32698-0.15082 0.94339 0.12431
  -5  -3   7 1144.42 25.9812   1 0.09814-0.90468-0.31944-0.15839 0.94757 0.31204
  -5  -3   8 6822.29  49.197   1 0.00917-0.79838-0.30421-0.17364 0.94952 0.50199
  -6  -3   8-7.86203 7.50354   1-0.19059-0.78424-0.28636-0.19136 0.91791 0.51684
  -6  -3   7-6.22318 9.41161   1-0.08769-0.90448-0.30366-0.17404 0.93695 0.30590
  -6  -3   6 12.2951 7.50454   1-0.04351-0.96598-0.31121-0.16646 0.94155 0.10939
  -6  -3   5-4.32847  12.338   1-0.04079-0.98602-0.31181-0.16584 0.94172-0.08268
  -6  -3   4-9.86333 12.0053   1-0.07652-0.96762-0.30595-0.17168 0.93819-0.27106
  -6  -3   3 3.16673 11.5633   1-0.15116-0.91031-0.29361-0.18399 0.92638-0.45116
  -6  -3   2-3.02264 10.8983   1-0.26349-0.81530-0.27514-0.20245 0.89700-0.61368
  -6  -3   1-1.95715  11.136   1-0.40583-0.69029-0.25199-0.22557 0.83824-0.74683
  -6  -3   0 8.56902  7.5818   1-0.56175-0.55169-0.22706-0.25048 0.74148-0.84198
  -6  -3  -1 6.05731 7.54636   1-0.71011-0.42066-0.20392-0.27359 0.60693-0.89932
  -6  -3  -2 11.3731 8.04416   1-0.83319-0.31491-0.18547-0.29202 0.44343-0.92774
  -6  -3  -3 5.75886 7.90528   1-0.92149-0.24393-0.17314-0.30433 0.26278-0.93900
  -6  -3  -4 1.61879 10.9393   1-0.97231-0.21044-0.16726-0.31018 0.07412-0.94224
  -6  -3  -5-14.8135 10.9698   1-0.98527-0.21480-0.16784-0.30958-0.11818-0.94184
  -6  -3  -6-16.5354 9.81808   1-0.95722-0.26018-0.17543-0.30196-0.31513-0.93680
  -6  -3  -7  1.7723 5.55956   1-0.87143-0.36329-0.19301-0.28436-0.52754-0.91630
  -7  -3  -6 1532.46 20.3356   1-0.92936-0.47367-0.19678-0.28050-0.39461-0.87408
  -7  -3  -5 1270.38 23.7859   1-0.97839-0.40731-0.18537-0.29193-0.17827-0.89851
  -7  -3  -4 2813.12 38.0264   1-0.97717-0.39120-0.18274-0.29459 0.01866-0.90354
  -7  -3  -312261.40 83.1875   1-0.93858-0.41246-0.18659-0.29076 0.20396-0.89693
  -7  -3  -2 6888.42 63.7898   1-0.86771-0.46601-0.19608-0.28129 0.37634-0.87740
  -7  -3  -1 5400.33 56.7693   1-0.76979-0.54660-0.21041-0.26699 0.53050-0.83966
  -7  -3   024390.20 118.507   1-0.65340-0.64567-0.22820-0.24922 0.65974-0.77699
  -7  -3   1 8459.79 70.1712   1-0.53108-0.75066-0.24741-0.23003 0.75905-0.68440
  -7  -3   2 3949.40 48.9382   1-0.41714-0.84728-0.26561-0.21185 0.82789-0.56133
  -7  -3   3 6725.10 63.1189   1-0.32400-0.92309-0.28066-0.19683 0.87048-0.41202
  -7  -3   420050.30 106.133   1-0.25992-0.96985-0.29105-0.18646 0.89346-0.24309
  -7  -3   5 6421.07 57.7652   1-0.22960-0.98284-0.29592-0.18161 0.90267-0.06039
  -7  -3   610475.80 66.1848   1-0.23731-0.95781-0.29451-0.18305 0.90048 0.13370
  -7  -3   7 3185.48 30.8058   1-0.29367-0.88412-0.28508-0.19250 0.88213 0.34396
  -8  -3   6 14.4948  5.3639   1-0.44720-0.93354-0.27579-0.20164 0.80693 0.21050
  -8  -3   5-6.09517 8.65969   1-0.42236-0.97571-0.27995-0.19746 0.82039 0.00513
  -8  -3   4-6.28228 10.2845   1-0.43986-0.97553-0.27726-0.20013 0.81092-0.17731
  -8  -3   3 3.53534 7.71321   1-0.48885-0.94387-0.26950-0.20787 0.78209-0.34038
  -8  -3   2 10.5002 7.62412   1-0.56193-0.88811-0.25796-0.21939 0.73189-0.48209
  -8  -3   1 9.45441 8.01956   1-0.65075-0.81662-0.24408-0.23324 0.65718-0.59928
  -8  -3   0-1.01686 11.3916   1-0.74526-0.73944-0.22961-0.24769 0.55599-0.69001
  -8  -3  -1 7.36657 7.51246   1-0.83466-0.66736-0.21636-0.26092 0.42885-0.75476
  -8  -3  -2 11.7967 7.13074   1-0.90905-0.61029-0.20597-0.27128 0.27835-0.79617
  -8  -3  -3-5.07423 9.45684   1-0.96010-0.57657-0.19980-0.27742 0.10755-0.81727
  -8  -3  -4 12.1511 5.79106   1-0.97981-0.57419-0.19922-0.27798-0.08300-0.81863
  -8  -3  -5 0.73421 6.35319   1-0.95387-0.61745-0.20676-0.27042-0.30231-0.79123
  -9  -3  -3 1666.10 21.3784   1-0.97577-0.74653-0.21485-0.26225-0.05032-0.67617
  -9  -3  -2 37.4115 6.30376   1-0.95095-0.75401-0.21639-0.26074 0.13370-0.66828
  -9  -3  -1 3499.17 37.2358   1-0.90124-0.78640-0.22255-0.25461 0.28858-0.63126
  -9  -3   0 2525.17 33.0047   1-0.83719-0.83312-0.23148-0.24570 0.41766-0.56843
  -9  -3   1 1132.72 23.1618   1-0.76815-0.88484-0.24161-0.23559 0.52097-0.47983
  -9  -3   2 1217.11  23.723   1-0.70348-0.93219-0.25136-0.22586 0.59840-0.36536
  -9  -3   3 1478.33 24.1633   1-0.65245-0.96589-0.25915-0.21810 0.65019-0.22525
  -9  -3   4 1284.23 20.8584   1-0.62475-0.97627-0.26335-0.21392 0.67554-0.05869
  -9  -3   5 2157.65 21.8914   1-0.63444-0.94925-0.26169-0.21560 0.66694 0.14182
 -10  -3   2 12.8413 4.69306   1-0.85213-0.96916-0.24468-0.23242 0.38351-0.16723
 -10  -3   1 7.94082 5.33003   1-0.88824-0.95037-0.23972-0.23736 0.30974-0.28536
 -10  -3   0 1.31116 6.10605   1-0.92902-0.92692-0.23445-0.24261 0.20075-0.36828
 -10  -2  -1 3960.68 29.0718   1-0.96836-0.90501-0.14945-0.16816 0.11114-0.47059
 -10  -2   0 439.374 12.5062   1-0.92884-0.92721-0.15408-0.16355 0.25143-0.41898
 -10  -2   1 4379.82 33.5571   1-0.88329-0.95544-0.16018-0.15748 0.35888-0.33452
 -10  -2   2 872.389 15.6796   1-0.84181-0.97959-0.16602-0.15167 0.43535-0.21909
 -10  -2   3 483.482 11.4352   1-0.81537-0.98870-0.16978-0.14793 0.47746-0.06929
  -9  -2   5 2.31598 7.25382   1-0.61019-0.97360-0.18548-0.13240 0.71192 0.09682
  -9  -2   4 13.3951 5.91985   1-0.61000-0.99112-0.18565-0.13220 0.71205-0.09521
  -9  -2   3 0.70483 8.90151   1-0.64285-0.97559-0.18062-0.13721 0.68323-0.25830
  -9  -2   2-0.77794 9.31907   1-0.69743-0.93834-0.17225-0.14555 0.62974-0.39672
  -9  -2   1 12.1146 6.54262   1-0.76494-0.88816-0.16203-0.15575 0.55166-0.51055
  -9  -2   0    0.00 9.29771   1-0.83663-0.83379-0.15145-0.16631 0.44859-0.59938
  -9  -2  -1 4.66183 7.01518   1-0.90361-0.78413-0.14200-0.17573 0.32070-0.66339
  -9  -2  -2 2.93742 6.37029   1-0.95714-0.74793-0.13517-0.18254 0.16835-0.70296
  -9  -2  -3-9.20431 7.20561   1-0.98791-0.73449-0.13255-0.18514-0.01013-0.71637
  -8  -2  -5 2087.07 24.2674   1-0.97667-0.59476-0.12266-0.19510-0.26329-0.83028
  -8  -2  -4 3077.86 35.0082   1-0.99233-0.56177-0.11697-0.20081-0.05176-0.84989
  -8  -2  -3 3190.90 39.7384   1-0.96728-0.56949-0.11850-0.19930 0.13577-0.84552
  -8  -2  -2 3690.07 44.6635   1-0.91266-0.60679-0.12529-0.19254 0.30487-0.82272
  -8  -2  -1 3476.44 45.0541   1-0.83572-0.66640-0.13613-0.18173 0.45426-0.78020
  -8  -2   0 659.315 20.2688   1-0.74438-0.74042-0.14972-0.16816 0.58080-0.71483
  -8  -2   1 3001.46 42.6478   1-0.64817-0.81930-0.16448-0.15342 0.68189-0.62401
  -8  -2   2 2390.25 37.8139   1-0.55746-0.89269-0.17867-0.13926 0.75705-0.50727
  -8  -2   3 4698.64 51.0118   1-0.48191-0.95090-0.19062-0.12733 0.80818-0.36649
  -8  -2   4 1036.65 24.8405   1-0.42952-0.98597-0.19893-0.11904 0.83845-0.20486
  -8  -2   5 9145.65 61.8528   1-0.40707-0.99110-0.20243-0.11556 0.85025-0.02475
  -8  -2   6 2128.00 26.7928   1-0.42345-0.95739-0.19964-0.11838 0.84176 0.17565
  -7  -2   7-17.0543 8.58382   1-0.26666-0.91123-0.20953-0.10863 0.91280 0.31327
  -7  -2   6 12.1232 7.41145   1-0.21982-0.97540-0.21740-0.10074 0.92726 0.10690
  -7  -2   5-13.4594  11.422   1-0.21765-0.99489-0.21790-0.10022 0.92784-0.08558
  -7  -2   4 2.97465 7.97175   1-0.25190-0.97797-0.21238-0.10571 0.91754-0.26719
  -7  -2   3 5.77509 8.29128   1-0.31883-0.92836-0.20152-0.11655 0.89354-0.43510
  -7  -2   2-0.81713 8.37311   1-0.41388-0.85064-0.18616-0.13189 0.85005-0.58351
  -7  -2   1 -15.639 11.6038   1-0.52899-0.75286-0.16776-0.15026 0.78067-0.70603
  -7  -2   0-2.16025 12.1484   1-0.65218-0.64699-0.14841-0.16959 0.68140-0.79867
  -7  -2  -1-13.6581 12.1057   1-0.76973-0.54677-0.13041-0.18756 0.55277-0.86194
  -7  -2  -2-3.29913 7.99657   1-0.86953-0.46429-0.11575-0.20220 0.39952-0.90061
  -7  -2  -3-12.3036 11.5105   1-0.94324-0.40790-0.10577-0.21216 0.22817-0.92116
  -7  -2  -4-7.48724 7.99951   1-0.98579-0.38268-0.10123-0.21668 0.04402-0.92892
  -7  -2  -5 3.30536 6.85945   1-0.99272-0.39308-0.10287-0.21501-0.15103-0.92577
  -7  -2  -6 0.25228 7.49644   1-0.95414-0.44899-0.11243-0.20542-0.36220-0.90651
  -6  -2  -7 3493.77 31.9928   1-0.90160-0.33323-0.10780-0.21015-0.49846-0.94540
  -6  -2  -6 7638.36 58.2188   1-0.97469-0.24281-0.09243-0.22554-0.29044-0.96151
  -6  -2  -5 8891.06 69.5442   1-0.99623-0.20394-0.08596-0.23204-0.09448-0.96557
  -6  -2  -419453.10 105.924   1-0.97860-0.20425-0.08617-0.23185 0.09744-0.96558
  -6  -2  -3 194.129 10.4953   1-0.92414-0.24138-0.09267-0.22537 0.28555-0.96178
  -6  -2  -214895.30 88.5751   1-0.83322-0.31498-0.10546-0.21261 0.46525-0.94958
  -6  -2  -1 1669.66 30.3932   1-0.70874-0.42213-0.12417-0.19392 0.62756-0.91997
  -6  -2   0 4316.52 46.0813   1-0.56012-0.55342-0.14736-0.17076 0.76124-0.86176
  -6  -2   116673.30 89.0475   1-0.40437-0.69185-0.17226-0.14588 0.85801-0.76662
  -6  -2   2 7532.89 61.5759   1-0.26160-0.81729-0.19547-0.12269 0.91767-0.63438
  -6  -2   3 4656.36  50.257   1-0.14764-0.91393-0.21421-0.10398 0.94829-0.47308
  -6  -2   4 1232.27 28.4043   1-0.07022-0.97411-0.22745-0.09064 0.96095-0.29385
  -6  -2   517153.30 99.5229   1-0.03075-0.99626-0.23392-0.08419 0.96503-0.10603
  -6  -2   6 2026.50 34.9006   1-0.02876-0.98093-0.23408-0.08405 0.96523 0.08566
  -6  -2   7 5447.64  49.819   1-0.06637-0.92599-0.22756-0.09059 0.96154 0.28126
  -6  -2   8 1967.48 25.0616   1-0.15641-0.81863-0.21228-0.10589 0.94654 0.48816
  -5  -2   9 8.51053 5.06073   1-0.11868-0.65339-0.20278-0.11555 0.95731 0.68604
  -5  -2   8-9.81746 9.22346   1 0.03676-0.82616-0.22917-0.08913 0.97205 0.47940
  -5  -2   7 6.11722 7.81857   1 0.11723-0.92395-0.24306-0.07523 0.96958 0.28997
  -5  -2   6 6.61101 8.40036   1 0.15512-0.97917-0.24973-0.06854 0.96595 0.10170
  -5  -2   5 2.67891 10.4855   1 0.15626-0.99762-0.25010-0.06815 0.96577-0.09002
  -5  -2   4-6.75529 10.5494   1 0.11861-0.97730-0.24383-0.07440 0.96935-0.28549
  -5  -2   3-2.12989 9.40051   1 0.03656-0.91257-0.23003-0.08818 0.97184-0.47989
  -5  -2   2-0.38328 9.92846   1-0.09450-0.79883-0.20808-0.11011 0.96102-0.66097
  -5  -2   1-0.72091 9.11887   1-0.26990-0.64076-0.17903-0.13913 0.91784-0.80970
  -5  -2   0-1.27668 6.25037   1-0.46822-0.45975-0.14674-0.17140 0.82546-0.90922
  -5  -2  -1-7.58461 9.63873   1-0.65678-0.28852-0.11679-0.20134 0.68258-0.95824
  -5  -2  -2 6.71343 6.32949   1-0.80916-0.15347-0.09346-0.22465 0.50461-0.97217
  -5  -2  -3-5.22494 10.2867   1-0.91517-0.06478-0.07821-0.23988 0.31105-0.97051
  -5  -2  -4-10.0744 11.8918   1-0.97633-0.02094-0.07062-0.24745 0.11524-0.96660
  -5  -2  -5-4.97367 12.2205   1-0.99743-0.01716-0.06978-0.24826-0.07714-0.96612
  -5  -2  -6 2.76114 7.57627   1-0.98110-0.05081-0.07526-0.24276-0.26579-0.96937
  -5  -2  -7-6.68263 9.58103   1-0.92367-0.12557-0.08773-0.23028-0.45471-0.97235
  -5  -2  -8-1.17124 6.52116   1-0.80175-0.26481-0.11133-0.20666-0.65706-0.96190
  -4  -2  -8 3789.66 36.2927   1-0.82569-0.05522-0.09129-0.22683-0.62884-0.97336
  -4  -2  -7 1623.03 30.0102   1-0.92594 0.06235-0.07172-0.24642-0.45272-0.95758
  -4  -2  -629287.20 129.733   1-0.97993 0.13366-0.06002-0.25814-0.27754-0.94086
  -4  -2  -5 7516.66 64.9527   1-0.99847 0.16952-0.05427-0.26391-0.09612-0.93038
  -4  -2  -412668.80 77.8344   1-0.98116 0.16954-0.05446-0.26374 0.09582-0.93042
  -4  -2  -319022.00 86.7077   1-0.92083 0.12653-0.06180-0.25642 0.30023-0.94293
  -4  -2  -229767.50 99.2144   1-0.80484 0.02786-0.07848-0.23976 0.51315-0.96395
  -4  -2  -121285.10 78.5112   1-0.62108-0.13858-0.10680-0.21146 0.71714-0.97604
  -4  -2   0165241.0 750.095   1-0.37681-0.36552-0.14600-0.17229 0.87693-0.94392
  -4  -2   1 6150.17 41.5973   1-0.11778-0.60724-0.18872-0.12958 0.96032-0.83542
  -4  -2   2 1227.15 20.6001   1 0.09605-0.80375-0.22469-0.09363 0.97442-0.65761
  -4  -2   311860.10 64.4815   1 0.23775-0.92812-0.24883-0.06951 0.95660-0.44789
  -4  -2   4 5145.97 47.1992   1 0.31427-0.98732-0.26192-0.05645 0.93721-0.23660
  -4  -2   522482.10 106.011   1 0.34142-0.99714-0.26647-0.05192 0.92857-0.03606
  -4  -2   641162.50 152.399   1 0.33066-0.96906-0.26441-0.05399 0.93218 0.15223
  -4  -2   733899.20  137.96   1 0.28671-0.90779-0.25659-0.06183 0.94520 0.33112
  -4  -2   810620.30 70.0551   1 0.20654-0.81030-0.24256-0.07588 0.96272 0.50550
  -4  -2   9 1450.73 21.5535   1 0.07092-0.65736-0.21916-0.09930 0.97556 0.68456
  -3  -2   9 11.2657 6.33742   1 0.22659-0.62738-0.23019-0.08841 0.96304 0.71384
  -3  -2   8-4.73093 11.3147   1 0.35620-0.77431-0.25286-0.06572 0.92811 0.55686
  -3  -2   7-2.75764 12.1712   1 0.44001-0.87544-0.26774-0.05082 0.89348 0.39959
  -3  -2   6 -1.5639 11.3136   1 0.49306-0.94582-0.27731-0.04123 0.86589 0.23528
  -3  -2   5 0.43618 9.80198   1 0.51820-0.98828-0.28195-0.03657 0.85107 0.05820
  -3  -2   4   -5.56 8.17918   1 0.51069-0.99809-0.28080-0.03771 0.85554-0.13817
  -3  -2   3  4.1709 5.16688   1 0.45564-0.96036-0.27121-0.04727 0.88563-0.36016
  -3  -2   2-2.26058  7.7785   1 0.32201-0.84406-0.24797-0.07049 0.93910-0.60553
  -3  -2   1-2.20077 4.71848   1 0.06913-0.60850-0.20464-0.11380 0.97866-0.83700
  -3  -2   0-5.20093 7.51246   1-0.28635-0.27035-0.14524-0.17318 0.91731-0.96755
  -3  -2  -1-9.65788 7.00126   1-0.61642 0.04240-0.09192-0.22648 0.72315-0.96529
  -3  -2  -2 0.99797 7.50138   1-0.83076 0.23942-0.05898-0.25940 0.47619-0.91023
  -3  -2  -3 0.62169 7.99786   1-0.94373 0.33507-0.04311-0.27525 0.24129-0.86723
  -3  -2  -4 0.87224 6.11563   1-0.99164 0.36566-0.03793-0.28041 0.03311-0.85095
  -3  -2  -5-11.6086 10.1229   1-0.99721 0.35391-0.03964-0.27868-0.15247-0.85728
  -3  -2  -6 4.38579 7.49684   1-0.97070 0.31008-0.04660-0.27170-0.32224-0.87941
  -3  -2  -7-18.9035 11.3596   1-0.91399 0.23604-0.05855-0.25973-0.48225-0.91130
  -3  -2  -8 6.93324 6.66846   1-0.82034 0.12507-0.07674-0.24152-0.63835-0.94710
  -3  -2  -9-0.79174 6.43822   1-0.65933-0.05326-0.10645-0.21179-0.80068-0.97667
  -2  -2  -9 2357.18 27.1718   1-0.65054 0.12359-0.09246-0.22591-0.80940-0.95119
  -2  -2  -8 6573.73 56.7107   1-0.79417 0.28454-0.06606-0.25234-0.67325-0.89544
  -2  -2  -727915.40 126.125   1-0.88685 0.39454-0.04832-0.27010-0.53763-0.83916
  -2  -2  -621247.10 107.001   1-0.94913 0.47414-0.03567-0.28276-0.39718-0.78771
  -2  -2  -529537.90 113.977   1-0.98695 0.52929-0.02706-0.29140-0.24705-0.74593
  -2  -2  -424340.50 90.8873   1-0.99968 0.55934-0.02249-0.29599-0.08030-0.72079
  -2  -2  -3129284.0 646.244   1-0.97867 0.55565-0.02327-0.29523 0.11486-0.72405
  -2  -2  -254740.80 367.206   1-0.89678 0.49108-0.03375-0.28477 0.35839-0.77568
  -2  -2  -158736.60 339.549   1-0.67739 0.28902-0.06670-0.25184 0.66841-0.89379
  -2  -2   0394892.0 829.317   1-0.19850-0.17255-0.14417-0.17439 0.94755-0.98103
  -2  -2   146974.20 295.135   1 0.33242-0.68615-0.23431-0.08427 0.93991-0.78149
  -2  -2   283467.40 433.884   1 0.58944-0.92584-0.27957-0.03902 0.80818-0.45786
  -2  -2   3189835.0 745.365   1 0.67532-0.99440-0.29498-0.02364 0.73440-0.19218
  -2  -2   411195.50 58.9966   1 0.69227-0.99403-0.29791-0.02073 0.71732 0.01680
  -2  -2   5 2253.11 31.5948   1 0.67543-0.95987-0.29464-0.02402 0.73444 0.19158
  -2  -2   653971.30  164.95   1 0.63531-0.90243-0.28715-0.03153 0.77150 0.34642
  -2  -2   746551.50 162.818   1 0.57334-0.82314-0.27579-0.04291 0.82027 0.48956
  -2  -2   831231.50 128.036   1 0.48514-0.71761-0.25988-0.05883 0.87543 0.62630
  -2  -2   911528.90 65.2889   1 0.35659-0.57174-0.23710-0.08163 0.93225 0.76138
  -1  -2   9 2.10615 9.57469   1 0.46296-0.49246-0.24013-0.07875 0.89165 0.81874
  -1  -2   8 -0.5097 11.0148   1 0.59214-0.63897-0.26332-0.05553 0.81210 0.70639
  -1  -2   7 2.75333   11.90   1 0.68322-0.74738-0.28003-0.03880 0.73352 0.59307
  -1  -2   6-1.68866 7.70074   1 0.75060-0.83207-0.29267-0.02615 0.65803 0.47665
  -1  -2   5 2.68191 5.65451   1 0.80031-0.89910-0.30222-0.01657 0.58833 0.35445
  -1  -2   4-10.9342 7.87521   1 0.83497-0.95109-0.30908-0.00969 0.52924 0.22164
  -1  -2   3 6.34564 4.68769   1 0.85407-0.98751-0.31301-0.00574 0.49132 0.06766
  -1  -2   2-4.13023 6.63624   1 0.84813-0.99890-0.31202-0.00671 0.50343-0.13635
  -1  -2   1 1.66291 6.40599   1 0.74300-0.91109-0.29214-0.02657 0.66705-0.49187
  -1  -2   0  17.682 4.22395   1-0.12437-0.06104-0.14091-0.17778 0.96694-0.98366
  -1  -2  -1 19.6372 4.23222   1-0.87048 0.66775-0.02174-0.29693 0.41111-0.61974
  -1  -2  -2 2.01032 4.20696   1-0.98274 0.76269-0.00707-0.31159 0.09538-0.49590
  -1  -2  -3 2.15793 6.67913   1-0.99995 0.76258-0.00689-0.31175-0.09646-0.49597
  -1  -2  -4 13.4112 4.89497   1-0.98750 0.73280-0.01118-0.30744-0.24567-0.53866
  -1  -2  -5-4.74725 9.09029   1-0.95652 0.68450-0.01837-0.30023-0.37619-0.60004
  -1  -2  -6-12.4755 10.0674   1-0.90850 0.61916-0.02832-0.29025-0.49718-0.67096
  -1  -2  -7 4.97772 7.72335   1-0.84113 0.53446-0.04150-0.27705-0.61292-0.74711
  -1  -2  -8-7.82305 10.3258   1-0.74791 0.42392-0.05903-0.25950-0.72593-0.82600
  -1  -2  -9 0.72362 6.24579   1-0.61197 0.27066-0.08382-0.23470-0.83841-0.90543
   0  -2  -9 7033.89 51.8634   1-0.54878 0.39311-0.07949-0.23916-0.87828-0.84880
   0  -2  -8 7173.90 62.1788   1-0.68041 0.54207-0.05575-0.26292-0.78910-0.74608
   0  -2  -744546.30 158.814   1-0.77309 0.65206-0.03864-0.28005-0.70029-0.64299
   0  -2  -6 4781.23 49.1992   1-0.84194 0.73824-0.02559-0.29312-0.61273-0.53865
   0  -2  -5 9436.55  60.269   1-0.89353 0.80715-0.01550-0.30323-0.52754-0.43193
   0  -2  -474651.90 514.234   1-0.93130 0.86225-0.00783-0.31092-0.44673-0.32084
   0  -2  -3473230.0 1094.75   1-0.95714 0.90541-0.00230-0.31647-0.37483-0.20084
   0  -2  -2101579.0 426.039   1-0.97117 0.93676 0.00093-0.31972-0.32507-0.05870
   0  -2  -127820.70 189.099   1-0.96186 0.94478-0.00093-0.31788-0.35923 0.16736
   0  -2   0260435.0 528.388   1-0.07764 0.07788-0.15942-0.15942-0.98713 0.98716
   0  -2   128275.00  191.03   1 0.91528-0.89772-0.31697-0.00188-0.16579 0.35772
   0  -2   296554.50 415.591   1 0.94753-0.91265-0.31927 0.00039 0.05914 0.32469
   0  -2   3432929.0 1047.03   1 0.94174-0.88954-0.31620-0.00269 0.20105 0.37468
   0  -2   473546.30 510.229   1 0.92021-0.85069-0.31076-0.00815 0.32097 0.44667
   0  -2   5 9767.62 61.4911   1 0.88515-0.79831-0.30314-0.01579 0.43203 0.52751
   0  -2   6 4991.33 50.5425   1 0.83550-0.73133-0.29310-0.02585 0.53872 0.61272
   0  -2   747161.60 163.524   1 0.76814-0.64665-0.28008-0.03889 0.64305 0.70029
   0  -2   8 7626.65 64.1979   1 0.67674-0.53793-0.26299-0.05600 0.74613 0.78912
   0  -2   9 7426.06  52.868   1 0.54631-0.39017-0.23927-0.07974 0.84885 0.87830
   1  -2   9 3.61674 6.51515   1 0.60686-0.26508-0.23447-0.08468 0.81126 0.93264
   1  -2   8-4.39981  10.405   1 0.73977-0.41531-0.25892-0.06021 0.68553 0.86647
   1  -2   7 12.1678 8.44244   1 0.82936-0.52222-0.27601-0.04309 0.55902 0.80108
   1  -2   6-4.99089 10.7507   1 0.89186-0.60205-0.28857-0.03052 0.42794 0.74026
   1  -2   5    0.00 6.24253   1 0.93269-0.66020-0.29755-0.02151 0.28819 0.68811
   1  -2   4 1.18367 7.82925   1 0.95200-0.69684-0.30309-0.01596 0.13318 0.65121
   1  -2   3-5.18104 7.23106   1 0.94316-0.70532-0.30421-0.01482-0.04967 0.64217
   1  -2   2 3.39857 4.40795   1 0.88132-0.66080-0.29705-0.02195-0.28693 0.68752
   1  -2   1 19.8557 4.27909   1 0.67327-0.47007-0.26642-0.05257-0.62633 0.83502
   1  -2   0 5.54615 4.18833   1 0.07550 0.11038-0.16964-0.14933-0.97179 0.98858
   1  -2  -1 1.55279 6.14346   1-0.55901 0.72756-0.06069-0.25826-0.87399 0.69888
   1  -2  -2 0.88533 6.36371   1-0.76909 0.92032-0.02291-0.29602-0.70552 0.33851
   1  -2  -3-13.6676 6.97469   1-0.81865 0.95256-0.01386-0.30505-0.64566 0.08675
   1  -2  -4-1.74459 4.91869   1-0.81729 0.93388-0.01429-0.30459-0.64745-0.10336
   1  -2  -5-2.26296 8.51749   1-0.79090 0.89017-0.01940-0.29947-0.68051-0.26220
   1  -2  -6-22.1946 11.0447   1-0.74546 0.82741-0.02797-0.29088-0.73051-0.40411
   1  -2  -7  17.346 7.67482   1-0.68045 0.74507-0.03999-0.27884-0.79011-0.53641
   1  -2  -8 12.7426 7.23528   1-0.59072 0.63802-0.05628-0.26252-0.85492-0.66350
   1  -2  -9-18.7857 9.23605   1-0.46230 0.49228-0.07917-0.23962-0.92127-0.78905
   1  -1 -1042445.80 89.7076   1-0.27343 0.28596-0.03256-0.12679-0.98209-0.92015
   1  -1  -9 9670.72 62.8917   1-0.48165 0.51151 0.00388-0.16325-0.91626-0.79408
   1  -1  -814925.80 90.7563   1-0.60621 0.65339 0.02616-0.18555-0.84637-0.67207
   1  -1  -723856.60 116.343   1-0.69437 0.75887 0.04223-0.20165-0.77816-0.54838
   1  -1  -6100155.0 776.281   1-0.75893 0.84075 0.05423-0.21366-0.71482-0.41981
   1  -1  -538156.90 117.445   1-0.80489 0.90404 0.06294-0.22240-0.66039-0.28234
   1  -1  -424113.40 79.4851   1-0.83319 0.94966 0.06845-0.22792-0.62178-0.12905
   1  -1  -3253257.0 765.484   1-0.83915 0.97295 0.06976-0.22925-0.61303 0.05410
   1  -1  -2148071.0 479.968   1-0.80024 0.95136 0.06261-0.22212-0.66627 0.29924
   1  -1  -196269.30  312.92   1-0.60723 0.77566 0.02759-0.18712-0.84564 0.67051
   1  -1   086561.00 266.254   1 0.08296 0.10280-0.09133-0.06822-0.98082 0.99760
   1  -1   1107524.0 342.891   1 0.72414-0.52106-0.19493 0.03536-0.59361 0.80229
   1  -1   224182.00 202.383   1 0.91635-0.69594-0.22280 0.06321-0.24904 0.64961
   1  -1   386427.70 462.296   1 0.96792-0.73019-0.22830 0.06869-0.01867 0.61115
   1  -1   459616.20 458.047   1 0.97167-0.71662-0.22640 0.06677 0.15759 0.62679
   1  -1   558530.40 149.258   1 0.94983-0.67746-0.22051 0.06086 0.30734 0.66894
   1  -1   647362.80 153.089   1 0.90790-0.61821-0.21139 0.05172 0.44285 0.72533
   1  -1   752320.60  172.84   1 0.84538-0.53836-0.19889 0.03919 0.57030 0.78978
   1  -1   825047.00 115.749   1 0.75703-0.43269-0.18205 0.02233 0.69345 0.85854
   1  -1   9 2800.89  33.309   1 0.62809-0.28643-0.15832-0.00141 0.81555 0.92833
   0  -1   9-4.44164 9.46567   1 0.56623-0.41022-0.16287 0.00327 0.85590 0.87123
   0  -1   8 1.57554 11.5421   1 0.69280-0.55410-0.18588 0.02630 0.75660 0.77863
   0  -1   7-11.0378 13.1531   1 0.78259-0.66121-0.20265 0.04309 0.65708 0.68624
   0  -1   6 -11.753 11.3318   1 0.84929-0.74524-0.21550 0.05597 0.55692 0.59450
   0  -1   5 4.76788 5.49169   1 0.89896-0.81223-0.22548 0.06596 0.45555 0.50397
   0  -1   4 1.54313 7.34676   1 0.93477-0.86536-0.23312 0.07363 0.35196 0.41566
   0  -1   3  11.025 4.40013   1 0.95832-0.90624-0.23875 0.07928 0.24383 0.33189
   0  -1   2 25.6624  4.2834   1 0.96964-0.93488-0.24245 0.08300 0.12432 0.25950
   0  -1   1 30.7692 3.38321   1 0.96168-0.94424-0.24348 0.08404-0.04008 0.23200
   0  -1   0 134.245 3.87685   1-0.07846 0.07857-0.07971-0.07971-0.99674 0.99676
   0  -1  -1 34.7559 3.36675   1-0.98602 0.96882 0.08457-0.24397-0.23240 0.04052
   0  -1  -2 15.2436 4.22442   1-0.98169 0.94716 0.08329-0.24267-0.25959-0.12420
   0  -1  -3-15.0609  6.7494   1-0.96614 0.91429 0.07950-0.23886-0.33192-0.24377
   0  -1  -4 5.14345  4.6723   1-0.94039 0.87122 0.07383-0.23317-0.41567-0.35192
   0  -1  -5-1.07272 8.60408   1-0.90321 0.81672 0.06615-0.22547-0.50397-0.45552
   0  -1  -6-3.76084 10.3423   1-0.85257 0.74875 0.05616-0.21545-0.59450-0.55689
   0  -1  -7-13.2453 12.8247   1-0.78511 0.66397 0.04329-0.20257-0.68623-0.65706
   0  -1  -8 9.71607 7.25356   1-0.69468 0.55622 0.02651-0.18577-0.77862-0.75658
   0  -1  -9 0.74035 9.08244   1-0.56753 0.41174 0.00348-0.16272-0.87122-0.85588
  -1  -1  -9 2659.47 32.3705   1-0.63076 0.28934-0.00081-0.15829-0.82974-0.91411
  -1  -1  -823501.90 112.176   1-0.76121 0.43711 0.02308-0.18220-0.71418-0.83777
  -1  -1  -749215.10 167.864   1-0.85138 0.54460 0.04014-0.19928-0.59777-0.76228
  -1  -1  -645188.50 149.543   1-0.91636 0.62691 0.05297-0.21213-0.47801-0.69013
  -1  -1  -558120.00 148.751   1-0.96193 0.68979 0.06257-0.22175-0.35196-0.62429
  -1  -1  -459116.40 455.386   1-0.98969 0.73488 0.06931-0.22851-0.21456-0.56979
  -1  -1  -385959.20 460.841   1-0.99679 0.75930 0.07282-0.23204-0.05530-0.53715
  -1  -1  -223035.80 197.488   1-0.96809 0.74792 0.07090-0.23014 0.15222-0.55276
  -1  -1  -1100727.0 331.897   1-0.82464 0.62180 0.05118-0.21044 0.48665-0.69529
  -1  -1   086059.30 265.348   1-0.10605-0.07948-0.06417-0.09511 0.97866-0.99540
  -1  -1   197332.90 314.638   1 0.70121-0.86941-0.20432 0.04502 0.74372-0.56856
  -1  -1   2154256.0 490.059   1 0.84079-0.99167-0.23026 0.07094 0.56415-0.19709
  -1  -1   3265657.0  784.12   1 0.85723-0.99078-0.23327 0.07393 0.53491 0.02406
  -1  -1   425362.80 81.5467   1 0.84219-0.95843-0.23017 0.07082 0.56191 0.18895
  -1  -1   540427.50 120.786   1 0.80967-0.90859-0.22378 0.06440 0.61367 0.32910
  -1  -1   6106767.0 802.018   1 0.76154-0.84313-0.21456 0.05516 0.67802 0.45664
  -1  -1   726024.90 121.639   1 0.69578-0.76005-0.20225 0.04284 0.74934 0.57723
  -1  -1   815458.20 92.7067   1 0.60693-0.65388-0.18597 0.02653 0.82443 0.69404
  -1  -1   9 9963.61 64.0024   1 0.48198-0.51161-0.16354 0.00408 0.90085 0.80952
  -1  -1  1043528.70 90.8629   1 0.27356-0.28586-0.12696-0.03252 0.97427 0.92800
  -2  -1   9-4.77892 7.14652   1 0.37521-0.59047-0.16042 0.00110 0.94315 0.75046
  -2  -1   8 0.51915 11.3858   1 0.49883-0.73142-0.18233 0.02303 0.88896 0.61275
  -2  -1   7 7.21628 8.05372   1 0.58409-0.83400-0.19769 0.03841 0.83687 0.47294
  -2  -1   6-12.5983  11.113   1 0.64351-0.91074-0.20857 0.04931 0.79170 0.32621
  -2  -1   5 3.37189 6.12997   1 0.68071-0.96526-0.21551 0.05627 0.75889 0.16712
  -2  -1   4 1.41759 7.11059   1 0.69342-0.99530-0.21801 0.05879 0.74672-0.01261
  -2  -1   3 6.29835 4.62929   1 0.66978-0.98898-0.21388 0.05468 0.76881-0.22660
  -2  -1   2 7.72045 4.23324   1 0.57337-0.90989-0.19666 0.03748 0.84397-0.49366
  -2  -1   1  5.6401   4.127   1 0.31027-0.66412-0.15054-0.00862 0.96287-0.80447
  -2  -1   0 46.5415 4.52463   1-0.19163-0.17954-0.06550-0.09365 0.95798-0.99148
  -2  -1  -1 11.5278 4.14962   1-0.65087 0.26238 0.00888-0.16800 0.69729-0.92269
  -2  -1  -2  9.1721 4.23884   1-0.87875 0.47294 0.04337-0.20247 0.39410-0.81140
  -2  -1  -3 8.56652  4.7286   1-0.97025 0.54711 0.05543-0.21451 0.14731-0.75652
  -2  -1  -4 4.47678 5.41105   1-0.99770 0.55725 0.05724-0.21630-0.05290-0.74821
  -2  -1  -5 9.06699 6.25043   1-0.98937 0.53159 0.05335-0.21240-0.22431-0.76870
  -2  -1  -6 -5.6838 11.2614   1-0.95495 0.47985 0.04526-0.20429-0.37839-0.80651
  -2  -1  -7 6.13453 8.35597   1-0.89586 0.40344 0.03312-0.19212-0.52221-0.85460
  -2  -1  -8-2.85367 10.6137   1-0.80705 0.29730 0.01600-0.17498-0.66073-0.90798
  -2  -1  -9 3.86205 5.87224   1-0.67057 0.14350-0.00923-0.14973-0.79929-0.96132
  -3  -1  -9 3050.92  28.492   1-0.68324-0.02948-0.02252-0.13630-0.78853-0.98884
  -3  -1  -8 5665.13 50.8624   1-0.83367 0.13828 0.00540-0.16425-0.62524-0.96022
  -3  -1  -745325.10  159.87   1-0.92253 0.24446 0.02280-0.18166-0.46700-0.92656
  -3  -1  -6 4623.24 52.0665   1-0.97552 0.31478 0.03416-0.19304-0.30450-0.89716
  -3  -1  -533242.80 126.194   1-0.99832 0.35490 0.04052-0.19942-0.13209-0.87767
  -3  -1  -435921.80 116.737   1-0.98847 0.36237 0.04154-0.20046 0.05599-0.87385
  -3  -1  -341387.20 110.198   1-0.93550 0.32673 0.03552-0.19447 0.26571-0.89167
  -3  -1  -276713.20 472.661   1-0.81757 0.22611 0.01879-0.17775 0.49939-0.93345
  -3  -1  -192889.80  472.10   1-0.60252 0.02839-0.01436-0.14463 0.74032-0.98248
  -3  -1   0373390.0 899.355   1-0.28224-0.27457-0.06610-0.09291 0.92767-0.97792
  -3  -1   181308.90 426.933   1 0.06017-0.59966-0.12325-0.03578 0.99195-0.85030
  -3  -1   263807.30  408.21   1 0.31048-0.83264-0.16603 0.00698 0.96022-0.62667
  -3  -1   319157.80 70.4661   1 0.44861-0.95345-0.18999 0.03093 0.91031-0.38486
  -3  -1   426935.20 94.5612   1 0.50900-0.99652-0.20049 0.04140 0.87972-0.16237
  -3  -1   515504.00 81.6182   1 0.52089-0.99109-0.20242 0.04331 0.87301 0.03624
  -3  -1   6 9158.89 69.9032   1 0.49927-0.95215-0.19841 0.03928 0.88514 0.21601
  -3  -1   7 9728.53 75.5794   1 0.44940-0.88495-0.18942 0.03027 0.91010 0.38295
  -3  -1   8 8229.09 66.3027   1 0.36920-0.78744-0.17518 0.01602 0.94235 0.54261
  -3  -1   9 475.018 13.5291   1 0.24558-0.64649-0.15355-0.00563 0.97543 0.70142
  -4  -1   9-8.48362 8.06732   1 0.09178-0.67833-0.14282-0.01623 0.98976 0.67034
  -4  -1   8-0.22461 7.43934   1 0.21958-0.82346-0.16488 0.00585 0.97749 0.49071
  -4  -1   7-3.29368 11.9514   1 0.29548-0.91668-0.17817 0.01916 0.96148 0.31482
  -4  -1   6-14.6888  11.579   1 0.33592-0.97444-0.18537 0.02638 0.95008 0.13432
  -4  -1   5 12.5712 7.50443   1 0.34318-0.99902-0.18681 0.02784 0.94778-0.05529
  -4  -1   4-3.83314 6.10067   1 0.31238-0.98554-0.18163 0.02269 0.95687-0.25628
  -4  -1   3-0.96895 8.61223   1 0.23254-0.92303-0.16800 0.00907 0.97508-0.46639
  -4  -1   2-4.12286 7.32896   1 0.08952-0.79733-0.14368-0.01523 0.98964-0.67285
  -4  -1   1-3.98345  7.5515   1-0.12141-0.60373-0.10825-0.05063 0.97169-0.84680
  -4  -1   0-7.61234  7.8387   1-0.37397-0.36848-0.06664-0.09223 0.88749-0.95450
  -4  -1  -1-0.79407 7.73962   1-0.61320-0.14658-0.02826-0.13059 0.73084-0.98975
  -4  -1  -2 6.53151 5.09866   1-0.79631 0.01921 0.00000-0.15882 0.53054-0.98135
  -4  -1  -3-10.3384 8.96855   1-0.91475 0.12033 0.01712-0.17593 0.31946-0.96218
  -4  -1  -4-13.4751 9.96309   1-0.97862 0.16688 0.02506-0.18385 0.11507-0.94968
  -4  -1  -5-5.79785 11.9147   1-0.99961 0.17054 0.02587-0.18463-0.07795-0.94857
  -4  -1  -6-7.80794 11.9615   1-0.98477 0.13838 0.02072-0.17947-0.26089-0.95753
  -4  -1  -7 4.89958 7.64555   1-0.93494 0.07123 0.00971-0.16844-0.43763-0.97269
  -4  -1  -8-0.66196  8.5288   1-0.84093-0.04010-0.00882-0.14989-0.61476-0.98747
  -5  -1  -810852.20 52.4576   1-0.82247-0.24420-0.02788-0.13069-0.64001-0.97897
  -5  -1  -710773.10 68.5998   1-0.93436-0.11499-0.00600-0.15259-0.43915-0.98793
  -5  -1  -6 2345.01 37.3507   1-0.98689-0.04514 0.00563-0.16425-0.24975-0.98543
  -5  -1  -530647.70 133.559   1-0.99951-0.01520 0.01049-0.16912-0.06046-0.98282
  -5  -1  -4 5700.74 56.1157   1-0.97521-0.02217 0.00912-0.16777 0.13217-0.98355
  -5  -1  -3 4069.86 45.0761   1-0.91145-0.06861 0.00107-0.15975 0.32746-0.98693
  -5  -1  -222573.80 96.3569   1-0.80398-0.15876-0.01444-0.14425 0.51947-0.98704
  -5  -1  -170684.80 572.611   1-0.65209-0.29333-0.03772-0.12099 0.69523-0.97090
  -5  -1   087649.60 618.508   1-0.46613-0.46197-0.06725-0.09148 0.83646-0.92023
  -5  -1   1 4964.20 42.1718   1-0.27113-0.63965-0.09898-0.05978 0.92904-0.82091
  -5  -1   247909.30 131.888   1-0.09767-0.79578-0.12767-0.03110 0.97415-0.67411
  -5  -1   3 2516.60 33.3491   1 0.03372-0.90985-0.14965-0.00914 0.98718-0.49525
  -5  -1   413420.40 79.7725   1 0.11780-0.97661-0.16377 0.00496 0.98610-0.30226
  -5  -1   5 1035.78 26.3285   1 0.15831-0.99980-0.17052 0.01169 0.98290-0.10716
  -5  -1   6 5285.77 56.2248   1 0.16043-0.98459-0.17070 0.01185 0.98271 0.08492
  -5  -1   7 7524.49 64.0535   1 0.12626-0.93310-0.16468 0.00581 0.98566 0.27388
  -5  -1   8 1036.05 22.0697   1 0.05094-0.84046-0.15168-0.00721 0.98770 0.46374
  -5  -1   9 1603.04 20.1087   1-0.09219-0.68001-0.12734-0.03157 0.97521 0.66813
  -6  -1   8-13.9317 7.95956   1-0.13900-0.83616-0.13530-0.02345 0.96445 0.47024
  -6  -1   7 11.1934 6.45791   1-0.05603-0.93646-0.14940-0.00933 0.97810 0.26468
  -6  -1   6 12.7336 7.64297   1-0.02255-0.98726-0.15522-0.00349 0.98156 0.06932
  -6  -1   5-0.27446 8.44618   1-0.02765-0.99948-0.15454-0.00416 0.98107-0.12210
  -6  -1   4 8.99193 7.51761   1-0.06950-0.97495-0.14767-0.01101 0.97629-0.30921
  -6  -1   3-19.6562 11.1842   1-0.14839-0.91338-0.13462-0.02403 0.96232-0.48714
  -6  -1   2-8.25053 10.8275   1-0.26257-0.81652-0.11583-0.04281 0.93030-0.64703
  -6  -1   1 6.45717 6.27676   1-0.40433-0.69209-0.09273-0.06589 0.86966-0.77829
  -6  -1   0-2.64429 9.16008   1-0.55849-0.55525-0.06800-0.09059 0.77290-0.87343
  -6  -1  -1-8.73331 10.1851   1-0.70594-0.42512-0.04490-0.11367 0.64021-0.93263
  -6  -1  -2 2.46606 7.56079   1-0.83040-0.31798-0.02608-0.13247 0.47930-0.96363
  -6  -1  -3-2.12211 11.7197   1-0.92255-0.24315-0.01299-0.14555 0.30078-0.97701
  -6  -1  -4-4.94015 8.01101   1-0.97924-0.20379-0.00604-0.15247 0.11335-0.98149
  -6  -1  -5-1.03331 11.0085   1-0.99991-0.20044-0.00527-0.15322-0.07827-0.98176
  -6  -1  -6 2.49724 9.61788   1-0.98247-0.23520-0.01103-0.14744-0.27396-0.97798
  -6  -1  -7 7.57916 5.68387   1-0.91642-0.31857-0.02520-0.13326-0.48046-0.96337
  -7  -1  -6 2849.52  31.047   1-0.96602-0.43730-0.03034-0.12800-0.34274-0.92595
  -7  -1  -5 9176.52 64.4578   1-0.99879-0.38721-0.02180-0.13656-0.13379-0.94300
  -7  -1  -4 1444.92 29.6912   1-0.98844-0.38023-0.02078-0.13759 0.06025-0.94514
  -7  -1  -3 1934.24 34.5658   1-0.94360-0.40775-0.02577-0.13263 0.24349-0.93648
  -7  -1  -2 2109.22 36.6908   1-0.86853-0.46549-0.03607-0.12235 0.41385-0.91494
  -7  -1  -144256.20 157.347   1-0.76826-0.54845-0.05089-0.10754 0.56612-0.87531
  -7  -1   011719.30 80.6581   1-0.65095-0.64843-0.06894-0.08952 0.69409-0.81138
  -7  -1   1 5674.39 56.7782   1-0.52828-0.75378-0.08828-0.07020 0.79330-0.71868
  -7  -1   234587.70 138.666   1-0.41341-0.85133-0.10669-0.05181 0.86323-0.59672
  -7  -1   3 3988.66 48.5262   1-0.31787-0.92954-0.12215-0.03637 0.90767-0.44926
  -7  -1   4 2417.57 38.5741   1-0.24957-0.98053-0.13324-0.02529 0.93268-0.28236
  -7  -1   5 3527.01 45.2186   1-0.21304-0.99973-0.13912-0.01943 0.94389-0.10167
  -7  -1   616167.10 87.4293   1-0.21188-0.98357-0.13914-0.01944 0.94425 0.08987
  -7  -1   7 4101.06 38.3341   1-0.25335-0.92478-0.13208-0.02651 0.93151 0.29451
  -8  -1   7-10.1056 6.19375   1-0.48164-0.88213-0.11034-0.04812 0.82233 0.38694
  -8  -1   6 7.19931 6.07135   1-0.41197-0.96912-0.12183-0.03661 0.86211 0.15526
  -8  -1   5-14.6707  10.632   1-0.40017-0.99824-0.12393-0.03449 0.86816-0.04270
  -8  -1   4 9.85977 7.47544   1-0.42533-0.99041-0.12001-0.03839 0.85495-0.22139
  -8  -1   3-3.07127 10.9307   1-0.47940-0.95366-0.11142-0.04696 0.82363-0.38196
  -8  -1   2 0.53158 11.2891   1-0.55587-0.89451-0.09929-0.05907 0.77173-0.52197
  -8  -1   1 6.45733 7.96331   1-0.64701-0.82070-0.08500-0.07334 0.69618-0.63833
  -8  -1   0-7.51282  12.095   1-0.74348-0.74154-0.07013-0.08819 0.59519-0.72923
  -8  -1  -1-2.62907 10.8654   1-0.83530-0.66705-0.05639-0.10191 0.46920-0.79514
  -8  -1  -2-10.9633 10.7344   1-0.91326-0.60641-0.04531-0.11297 0.32070-0.83854
  -8  -1  -3-0.88881  10.134   1-0.96968-0.56732-0.03815-0.12011 0.15277-0.86251
  -8  -1  -4-10.4034  9.3479   1-0.99769-0.55663-0.03605-0.12219-0.03310-0.86855
  -8  -1  -5-15.1767 7.50498   1-0.98742-0.58422-0.04076-0.11746-0.24111-0.85244
  -9  -1  -4 1681.09 19.8357   1-0.99258-0.74738-0.05471-0.10339-0.19741-0.72099
  -9  -1  -3 1299.83 21.5302   1-0.99336-0.72927-0.05160-0.10653 0.01236-0.73886
  -9  -1  -2 2216.39 30.2191   1-0.95959-0.74572-0.05480-0.10334 0.18813-0.72273
  -9  -1  -1 2154.24 32.1034   1-0.90425-0.78374-0.06201-0.09615 0.33904-0.68174
  -9  -1   0 2614.00   35.78   1-0.83604-0.83463-0.07172-0.08646 0.46620-0.61700
  -9  -1   1 682.949 18.0145   1-0.76334-0.89001-0.08252-0.07568 0.56911-0.52801
  -9  -1   2 1476.08 27.5326   1-0.69469-0.94133-0.09296-0.06526 0.64759-0.41459
  -9  -1   3 1605.53 27.4898   1-0.63849-0.98021-0.10160-0.05664 0.70208-0.27718
  -9  -1   4 343.718 10.5179   1-0.60307-0.99831-0.10703-0.05123 0.73276-0.11595
  -9  -1   5 2750.60 28.2631   1-0.59858-0.98547-0.10757-0.05071 0.73648 0.07223
 -10  -1   3-3.30352 6.48354   1-0.80669-0.99766-0.09120-0.06690 0.50861-0.10046
 -10  -1   2-1.32141  7.2977   1-0.83687-0.98479-0.08687-0.07122 0.46262-0.24637
 -10  -1   1 -9.6017 7.34992   1-0.88082-0.95817-0.08061-0.07745 0.38502-0.36068
 -10  -1   0-5.87299 6.81407   1-0.92858-0.92773-0.07411-0.08394 0.27822-0.44578
 -10  -1  -1-6.43744 7.31722   1-0.97082-0.90281-0.06894-0.08908 0.14088-0.50034
 -10   0  -111074.70 52.4053   1-0.97099-0.90276 0.01091-0.00952 0.15028-0.50975
 -10   0   0 110.047 6.81075   1-0.92821-0.92821 0.00564-0.00427 0.28671-0.45428
 -10   0   1 83.7034 6.69013   1-0.88016-0.95895-0.00092 0.00227 0.39330-0.36897
 -10   0   2 2163.04 25.2173   1-0.83581-0.98597-0.00723 0.00856 0.47127-0.25504
 -10   0   3 212.569  7.8513   1-0.80474-0.99972-0.01170 0.01301 0.51844-0.11031
  -9   0   5 7.83465 5.57817   1-0.59643-0.98775-0.02812 0.02925 0.74505 0.06364
  -9   0   4-9.34833 8.69167   1-0.60243-0.99906-0.02735 0.02850 0.74005-0.12326
  -9   0   3 2.66588 9.70209   1-0.63846-0.98036-0.02182 0.02299 0.70856-0.28367
  -9   0   2-4.99448 9.98895   1-0.69471-0.94143-0.01318 0.01437 0.65352-0.42053
  -9   0   1 5.59449 6.69461   1-0.76307-0.89039-0.00279 0.00400 0.57478-0.53370
  -9   0   0 -0.6371 6.93042   1-0.83539-0.83539 0.00794-0.00671 0.47195-0.62277
  -9   0  -1 4.78457 6.67772   1-0.90338-0.78472 0.01762-0.01637 0.34520-0.68792
  -9   0  -2 1.05089 8.93767   1-0.95891-0.74652 0.02487-0.02360 0.19497-0.72959
  -9   0  -3-15.0337 7.98193   1-0.99351-0.72924 0.02823-0.02694 0.02022-0.74674
  -9   0  -4-0.36552 4.99843   1-0.99487-0.74521 0.02551-0.02419-0.18750-0.73092
  -8   0  -5 6279.09 43.3594   1-0.98883-0.58293 0.03929-0.03810-0.23265-0.86092
  -8   0  -4 3750.71 39.7425   1-0.99699-0.55745 0.04363-0.04245-0.02563-0.87604
  -8   0  -3 954.248 23.4436   1-0.96794-0.56917 0.04135-0.04019 0.15948-0.86924
  -8   0  -2 915.764 24.5058   1-0.91122-0.60857 0.03412-0.03299 0.32663-0.84449
  -8   0  -1 1116.10 27.6356   1-0.83359-0.66887 0.02309-0.02197 0.47442-0.80038
  -8   0   0 1050.19 26.7609   1-0.74257-0.74257 0.00948-0.00838 0.59994-0.73400
  -8   0   1 3918.18 48.2839   1-0.64708-0.82074-0.00522 0.00630 0.70087-0.64303
  -8   0   212204.50   83.75   1-0.55678-0.89372-0.01937 0.02043 0.77678-0.52703
  -8   0   3 5956.41 58.0088   1-0.48070-0.95248-0.03142 0.03246 0.82934-0.38770
  -8   0   4 3671.69 44.3101   1-0.42641-0.98945-0.04004 0.04106 0.86145-0.22791
  -8   0   511286.70 71.4803   1-0.40033-0.99820-0.04411 0.04510 0.87542-0.04998
  -8   0   6 1216.14  22.162   1-0.41033-0.97088-0.04230 0.04328 0.87018 0.14716
  -8   0   7 2063.34 21.5473   1-0.47599-0.88789-0.03147 0.03243 0.83232 0.37693
  -7   0   8-2.39511 5.96378   1-0.35885-0.80207-0.03475 0.03555 0.89654 0.52137
  -7   0   7-0.94141 8.50745   1-0.25125-0.92699-0.05263 0.05345 0.93986 0.28615
  -7   0   6 1.53032 7.51926   1-0.21214-0.98343-0.05929 0.06013 0.95230 0.08180
  -7   0   5-5.15861 11.2548   1-0.21483-0.99806-0.05902 0.05988 0.95149-0.10928
  -7   0   4 5.46651 7.78857   1-0.25222-0.97800-0.05300 0.05388 0.93950-0.28920
  -7   0   3 -2.1839 10.7267   1-0.32062-0.92691-0.04191 0.04280 0.91347-0.45506
  -7   0   2  6.4135 8.22788   1-0.41541-0.84944-0.02658 0.02750 0.86803-0.60152
  -7   0   1 7.10381 7.72021   1-0.52883-0.75335-0.00843 0.00937 0.79748-0.72288
  -7   0   0 2.63668 7.76813   1-0.64975-0.64975 0.01061-0.00965 0.69833-0.81563
  -7   0  -1 6.71378 8.99948   1-0.76557-0.55126 0.02841-0.02743 0.57102-0.88023
  -7   0  -2 3.28636 11.5413   1-0.86505-0.46910 0.04311-0.04212 0.41976-0.92087
  -7   0  -3  3.2597 10.9738   1-0.94016-0.41130 0.05343-0.05242 0.25038-0.94338
  -7   0  -4  1.5083 7.61657   1-0.98583-0.38296 0.05857-0.05753 0.06785-0.95276
  -7   0  -5-21.0672 10.3929   1-0.99772-0.38839 0.05783-0.05677-0.12578-0.95103
  -7   0  -6-2.82001 7.94623   1-0.96750-0.43593 0.04972-0.04864-0.33438-0.93433
  -6   0  -7 4640.49 38.4284   1-0.91892-0.31620 0.05504-0.05408-0.47204-0.97181
  -6   0  -6 376.118 12.2111   1-0.98180-0.23599 0.06867-0.06773-0.26523-0.98672
  -6   0  -5 9862.80 74.3535   1-0.99709-0.20338 0.07407-0.07314-0.06933-0.99072
  -6   0  -416320.10 97.1438   1-0.97483-0.20832 0.07302-0.07212 0.12206-0.99021
  -6   0  -3-15.2895 11.1965   1-0.91720-0.24862 0.06590-0.06502 0.30865-0.98490
  -6   0  -229772.10 122.005   1-0.82509-0.32341 0.05280-0.05194 0.48581-0.97015
  -6   0  -115563.10 85.2766   1-0.70194-0.42924 0.03418-0.03334 0.64518-0.93762
  -6   0   0 3770.35  41.915   1-0.55693-0.55693 0.01148-0.01066 0.77682-0.87737
  -6   0   1 3915.41 42.6216   1-0.40563-0.69091-0.01276 0.01356 0.87360-0.78224
  -6   0   223162.20 103.706   1-0.26612-0.81309-0.03546 0.03624 0.93533-0.65207
  -6   0   3 4029.59 45.9235   1-0.15295-0.90894-0.05406 0.05483 0.96892-0.49376
  -6   0   4 1487.73 30.0463   1-0.07382-0.97074-0.06713 0.06787 0.98428-0.31722
  -6   0   528630.30 128.141   1-0.03085-0.99640-0.07418 0.07490 0.98992-0.13095
  -6   0   6 4344.30 50.1448   1-0.02407-0.98585-0.07514 0.07584 0.99064 0.06022
  -6   0   7 66.5158 8.28795   1-0.05541-0.93719-0.06969 0.07037 0.98696 0.25580
  -6   0   8 11.8706 5.87211   1-0.13532-0.83996-0.05612 0.05678 0.97295 0.46171
  -5   0   9-7.81596 6.68598   1-0.08517-0.68714-0.04873 0.04923 0.98342 0.65990
  -5   0   8 0.37743 8.87568   1 0.05340-0.84304-0.07228 0.07280 0.99671 0.45471
  -5   0   7-9.61323 11.2113   1 0.12616-0.93312-0.08483 0.08538 0.99574 0.26378
  -5   0   6-4.94037 10.9649   1 0.15813-0.98241-0.09047 0.09104 0.99354 0.07408
  -5   0   5 8.01851 7.17291   1 0.15395-0.99556-0.08993 0.09052 0.99387-0.11815
  -5   0   4-16.0455 10.2409   1 0.11171-0.97063-0.08326 0.08381 0.99630-0.31239
  -5   0   3-2.29843 6.06049   1 0.02686-0.90309-0.06902 0.06959 0.99561-0.50361
  -5   0   2 9.43136 5.73687   1-0.10352-0.79002-0.04722 0.04781 0.98012-0.68002
  -5   0   1 2.31281 8.45595   1-0.27370-0.63715-0.01906 0.01966 0.93301-0.82483
  -5   0   0-4.93493 9.20599   1-0.46408-0.46408 0.01194-0.01132 0.84024-0.92397
  -5   0  -1 5.74759 6.49278   1-0.64613-0.29935 0.04091-0.04026 0.70077-0.97640
  -5   0  -2-3.12895 9.41938   1-0.79618-0.16661 0.06398-0.06331 0.52745-0.99500
  -5   0  -3-5.85188 9.97454   1-0.90381-0.07629 0.07960-0.07892 0.33733-0.99678
  -5   0  -4  -11.31 10.6356   1-0.96897-0.02845 0.08794-0.08723 0.14292-0.99428
  -5   0  -5 17.1241 8.53977   1-0.99522-0.01950 0.08967-0.08894-0.04973-0.99354
  -5   0  -6 4.16369 7.92743   1-0.98484-0.04719 0.08520-0.08445-0.23967-0.99550
  -5   0  -7-14.4139   9.905   1-0.93493-0.11441 0.07399-0.07323-0.43008-0.99700
  -5   0  -8-1.58398 7.51516   1-0.82718-0.23948 0.05278-0.05200-0.63185-0.98715
  -4   0  -8 5168.03 44.0372   1-0.84362-0.03740 0.07155-0.07089-0.60616-0.99609
  -4   0  -711118.50 76.4517   1-0.93461 0.07090 0.08960-0.08897-0.42728-0.98306
  -4   0  -613146.80 87.3262   1-0.98192 0.13552 0.10021-0.09959-0.24891-0.96952
  -4   0  -5 6245.64 58.7737   1-0.99423 0.16514 0.10494-0.10434-0.06468-0.96185
  -4   0  -4 5435.75  50.178   1-0.97063 0.15885 0.10367-0.10309 0.12897-0.96358
  -4   0  -321490.50 88.4563   1-0.90440 0.10994 0.09528-0.09472 0.33276-0.97547
  -4   0  -2 1248.25 20.7056   1-0.78494 0.00779 0.07788-0.07734 0.54141-0.99220
  -4   0  -132184.30 90.9716   1-0.60403-0.15581 0.04986-0.04934 0.73769-0.99658
  -4   0   017766.80 65.1715   1-0.37127-0.37127 0.01244-0.01194 0.89117-0.95815
  -4   0   1 9589.69 48.5436   1-0.12647-0.59875-0.02793 0.02841 0.97612-0.85120
  -4   0   221104.60 75.2129   1 0.08002-0.78793-0.06261 0.06307 0.99799-0.68116
  -4   0   3248295.0 994.661   1 0.22285-0.91345-0.08687 0.08732 0.98713-0.47839
  -4   0   4 716.961  18.841   1 0.30474-0.97803-0.10084 0.10126 0.97074-0.27008
  -4   0   535108.70 128.826   1 0.33816-0.99413-0.10645 0.10685 0.96177-0.06921
  -4   0   6 4005.14 47.9328   1 0.33339-0.97206-0.10542 0.10581 0.96316 0.12131
  -4   0   7 201.678 11.3083   1 0.29524-0.91659-0.09859 0.09896 0.97311 0.30328
  -4   0   8 211.665 10.2419   1 0.22163-0.82567-0.08566 0.08601 0.98741 0.48088
  -4   0   9 269.625 8.95294   1 0.09701-0.68374-0.06410 0.06443 0.99793 0.66227
  -3   0   9-4.33677 8.71833   1 0.25049-0.65159-0.07479 0.07500 0.98390 0.69304
  -3   0   8 11.3989 7.47526   1 0.37160-0.79001-0.09602 0.09625 0.95320 0.53184
  -3   0   7-0.55303 11.0744   1 0.44979-0.88551-0.10993 0.11018 0.92334 0.36978
  -3   0   6-7.04229 11.0665   1 0.49747-0.95050-0.11855 0.11881 0.90076 0.20045
  -3   0   5 4.53887 6.26035   1 0.51633-0.98668-0.12209 0.12237 0.89081 0.01849
  -3   0   4 8.74252 4.96141   1 0.50087-0.98853-0.11955 0.11985 0.89896-0.18156
  -3   0   3    0.00 7.31112   1 0.43630-0.94127-0.10836 0.10868 0.92901-0.40352
  -3   0   2-2.72855 6.39902   1 0.29550-0.81777-0.08398 0.08432 0.97444-0.64086
  -3   0   1 13.3683 4.31991   1 0.04981-0.58940-0.04202 0.04238 0.99830-0.85663
  -3   0   0 0.96315 7.01184   1-0.27845-0.27845 0.01280-0.01242 0.93133-0.98157
  -3   0  -1-1.74479 4.52407   1-0.58747 0.01326 0.06284-0.06245 0.75055-0.99269
  -3   0  -2 7.96797 4.57011   1-0.80110 0.20958 0.09594-0.09552 0.51620-0.95025
  -3   0  -3 8.34751 4.95077   1-0.92238 0.31354 0.11334-0.11290 0.28477-0.91073
  -3   0  -4-9.44069  8.7898   1-0.97931 0.35316 0.12006-0.11961 0.07440-0.89227
  -3   0  -5 2.75821 10.3203   1-0.99256 0.34910 0.11961-0.11914-0.11555-0.89423
  -3   0  -6 8.35709  7.3582   1-0.97256 0.31179 0.11370-0.11321-0.29026-0.91143
  -3   0  -7    0.00 8.55064   1-0.92200 0.24393 0.10272-0.10221-0.45513-0.93847
  -3   0  -8-5.03769 9.86325   1-0.83569 0.14030 0.08570-0.08518-0.61574-0.96977
  -3   0  -9-3.20556  6.9525   1-0.68937-0.02333 0.05840-0.05786-0.78133-0.99608
  -2   0  -9 8659.55 53.5032   1-0.67564 0.14858 0.07156-0.07114-0.79175-0.96892
  -2   0  -8 3099.97 40.9428   1-0.80917 0.29942 0.09637-0.09596-0.65034-0.91842
  -2   0  -730550.80 132.344   1-0.89587 0.40342 0.11320-0.11281-0.50888-0.86797
  -2   0  -621017.90 104.423   1-0.95277 0.47764 0.12502-0.12466-0.36186-0.82308
  -2   0  -567536.40 166.372   1-0.98445 0.52663 0.13270-0.13235-0.20418-0.78885
  -2   0  -424590.30 87.0263   1-0.98894 0.54843 0.13598-0.13565-0.02879-0.77234
  -2   0  -328245.00 79.5668   1-0.95576 0.53256 0.13321-0.13291 0.17528-0.78449
  -2   0  -2134823.0 524.903   1-0.85627 0.45038 0.11974-0.11945 0.42331-0.84061
  -2   0  -151391.30 279.259   1-0.62359 0.23501 0.08420-0.08393 0.71783-0.94323
  -2   0   0676339.0 925.461   1-0.18563-0.18563 0.01303-0.01278 0.96178-0.99527
  -2   0   1 2775.37 18.3614   1 0.28736-0.64131-0.06712 0.06735 0.97751-0.81909
  -2   0   2199038.0 603.281   1 0.55241-0.88906-0.11344 0.11366 0.87233-0.52201
  -2   0   3236792.0 773.469   1 0.65755-0.97688-0.13213 0.13232 0.79811-0.25588
  -2   0   420961.90  76.131   1 0.68725-0.98928-0.13733 0.13750 0.77250-0.03835
  -2   0   579470.70  612.46   1 0.67827-0.96298-0.13549 0.13565 0.78054 0.14551
  -2   0   6 6608.31 57.5363   1 0.64348-0.91088-0.12898 0.12912 0.80957 0.30839
  -2   0   781601.40 214.126   1 0.58580-0.83589-0.11841 0.11853 0.85139 0.45848
  -2   0   8 9406.02 72.1395   1 0.50210-0.73487-0.10331 0.10341 0.90046 0.60132
  -2   0   9 5613.61  47.731   1 0.38043-0.59590-0.08171 0.08179 0.95178 0.74191
  -2   0  10 7597.57 37.9837   1 0.17311-0.37127-0.04563 0.04569 0.99546 0.89014
  -1   0  10-2.74023 6.94835   1 0.28414-0.29667-0.04912 0.04905 0.97926 0.92308
  -1   0   9 -8.3756 9.88378   1 0.48790-0.51774-0.08494 0.08490 0.90926 0.80117
  -1   0   8-0.52674 11.1614   1 0.61141-0.65856-0.10714 0.10711 0.83604 0.68248
  -1   0   7 -17.392 13.0213   1 0.69932-0.76378-0.12326 0.12325 0.76440 0.56222
  -1   0   6-5.95827 10.4615   1 0.76416-0.84592-0.13538 0.13539 0.69714 0.43757
  -1   0   5-4.51514  8.5429   1 0.81104-0.91012-0.14435 0.14438 0.63789 0.30491
  -1   0   4 6.54684 4.66707   1 0.84143-0.95782-0.15031 0.15036 0.59300 0.15789
  -1   0   3-3.10026 6.20052   1 0.85203-0.98573-0.15255 0.15262 0.57577-0.01679
  -1   0   2 7.05579  4.0599   1 0.82439-0.97540-0.14747 0.14756 0.61877-0.25170
  -1   0   1 58.5341  3.5333   1 0.65508-0.82341-0.11641 0.11652 0.80265-0.62749
  -1   0   0 279.593 5.62289   1-0.09282-0.09282 0.01314-0.01301 0.98317-0.99991
  -1   0  -1 39.2994 3.60247   1-0.77512 0.57218 0.12339-0.12324 0.54730-0.75595
  -1   0  -2 19.5137 4.14896   1-0.94558 0.72532 0.14769-0.14753 0.20379-0.60435
  -1   0  -3 11.8833 4.05566   1-0.98590 0.74833 0.15145-0.15127-0.01665-0.57582
  -1   0  -4 1.29661 4.54539   1-0.98425 0.72937 0.14875-0.14855-0.18499-0.59939
  -1   0  -5   6.674 5.40618   1-0.95954 0.68735 0.14245-0.14222-0.32884-0.64745
  -1   0  -6-12.8764 11.2351   1-0.91600 0.62650 0.13310-0.13287-0.45976-0.70844
  -1   0  -7 15.4021 8.23278   1-0.85262 0.54581 0.12048-0.12022-0.58343-0.77667
  -1   0  -8 4.07552 7.65856   1-0.76402 0.43990 0.10361-0.10334-0.70322-0.84879
  -1   0  -9 2.08067 8.36591   1-0.63578 0.29435 0.08001-0.07971-0.82198-0.92195
   0   0 -10 1019.68 15.1032   1-0.36305 0.18994 0.04718-0.04699-0.95954-0.95954
   0   0  -9 96.7911 8.39849   1-0.57302 0.41723 0.08441-0.08424-0.86359-0.86359
   0   0  -8 2798.50 40.0049   1-0.69860 0.56011 0.10726-0.10711-0.76763-0.76763
   0   0  -7127011.0 944.681   1-0.78810 0.66692 0.12396-0.12383-0.67168-0.67168
   0   0  -610156.50 69.3424   1-0.85487 0.75100 0.13680-0.13668-0.57573-0.57573
   0   0  -5 3183.37 34.2226   1-0.90489 0.81833 0.14678-0.14669-0.47977-0.47977
   0   0  -412570.40  56.177   1-0.94142 0.87217 0.15447-0.15439-0.38382-0.38382
   0   0  -311709.70 44.7238   1-0.96641 0.91448 0.16019-0.16013-0.28786-0.28786
   0   0  -238100.70 224.884   1-0.98107 0.94644 0.16415-0.16411-0.19191-0.19191
   0   0  -110431.50 82.2857   1-0.98613 0.96882 0.16648-0.16646-0.09595-0.09595
   0   0   110257.20 81.9506   1 0.98613-0.96882-0.16648 0.16646 0.09595 0.09595
   0   0   238214.90 225.125   1 0.98107-0.94644-0.16415 0.16411 0.19191 0.19191
   0   0   310916.10  43.223   1 0.96641-0.91448-0.16019 0.16013 0.28786 0.28786
   0   0   413323.30  57.799   1 0.94142-0.87217-0.15447 0.15439 0.38382 0.38382
   0   0   5 3348.71 35.0705   1 0.90489-0.81833-0.14678 0.14669 0.47977 0.47977
   0   0   610835.00 71.4481   1 0.85487-0.75100-0.13680 0.13668 0.57573 0.57573
   0   0   7134477.0 971.592   1 0.78810-0.66692-0.12396 0.12383 0.67168 0.67168
   0   0   8 3061.10 41.9853   1 0.69860-0.56011-0.10726 0.10711 0.76763 0.76763
   0   0   9 117.517  8.6897   1 0.57302-0.41723-0.08441 0.08424 0.86359 0.86359
   0   0  10 1067.55 15.5602   1 0.36305-0.18994-0.04718 0.04699 0.95954 0.95954
   1   0   9 4.55766 6.65236   1 0.63578-0.29435-0.08001 0.07971 0.82198 0.92195
   1   0   8-4.58496 11.1961   1 0.76402-0.43990-0.10361 0.10334 0.70322 0.84879
   1   0   7 3.57549 8.57925   1 0.85262-0.54581-0.12048 0.12022 0.58343 0.77667
   1   0   6-13.8302 10.5243   1 0.91600-0.62650-0.13310 0.13287 0.45976 0.70844
   1   0   5 1.13946 5.41107   1 0.95954-0.68735-0.14245 0.14222 0.32884 0.64745
   1   0   4-0.26521  7.4023   1 0.98425-0.72937-0.14875 0.14855 0.18499 0.59939
   1   0   3 9.01488   4.222   1 0.98590-0.74833-0.15145 0.15127 0.01665 0.57582
   1   0   2 12.2681 4.01938   1 0.94558-0.72532-0.14769 0.14753-0.20379 0.60435
   1   0   1 46.7107 3.54167   1 0.77512-0.57218-0.12339 0.12324-0.54730 0.75595
   1   0   0 282.851 5.62743   1 0.09282 0.09282-0.01314 0.01301-0.98317 0.99991
   1   0  -1 60.7824 3.48337   1-0.65508 0.82341 0.11641-0.11652-0.80265 0.62749
   1   0  -2 10.0685 4.00888   1-0.82439 0.97540 0.14747-0.14756-0.61877 0.25170
   1   0  -3 1.75744 4.11696   1-0.85203 0.98573 0.15255-0.15262-0.57577 0.01679
   1   0  -4 0.99686  6.8159   1-0.84143 0.95782 0.15031-0.15036-0.59300-0.15789
   1   0  -5 1.23266 5.12428   1-0.81104 0.91012 0.14435-0.14438-0.63789-0.30491
   1   0  -6 1.37249 10.5423   1-0.76416 0.84592 0.13538-0.13539-0.69714-0.43757
   1   0  -7 7.05265 8.28108   1-0.69932 0.76378 0.12326-0.12325-0.76440-0.56222
   1   0  -8 0.52578  10.711   1-0.61141 0.65856 0.10714-0.10711-0.83604-0.68248
   1   0  -9 7.60034  6.6187   1-0.48790 0.51774 0.08494-0.08490-0.90926-0.80117
   1   0 -10 11.3969 5.36016   1-0.28414 0.29667 0.04912-0.04905-0.97926-0.92308
   0   0   0    0.00    0.00   1
;
_shelx_hkl_checksum     19186
_shelx_res_file
;
    shelx.res created by SHELXL-2014/7
TITL cad4 in C 2
CELL  1.54178   8.3398   9.6725   8.0671   90.000   95.175   90.000
ZERR     4.00   0.0012   0.0010   0.0010    0.000    0.005    0.000
LATT  -7
SYMM  - X,   Y, - Z
SFAC  C    H    N    O
UNIT  20 36 4 16
MERG   2
DFIX     0.800   0.020 O3 H6
EQIV $1 -x+1/2, y+1/2, -z
HTAB N1 O2_$1
EQIV $2 -x+1/2, y+1/2, -z+1
HTAB N1 O3_$2
HTAB N1 O4
EQIV $3 x, y, z+1
HTAB O3 O1_$3
EQIV $4 -x, y, -z
HTAB N1 O1_$4
EQIV $5 -x+1/2, y-1/2, -z+1
HTAB C3 O4_$5
FMAP   2
PLAN   20
ACTA
HTAB    2.00000
BOND
BOND   $H
L.S.  20
TEMP    24.00
WGHT    0.055900    0.256300
EXTI    0.044947
FVAR      10.26055
H8    2    0.154724    0.433626    0.121539    11.00000    0.02611
H7    2    0.125532    0.416015    0.274678    11.00000    0.03959
H6    2    0.206507    0.169959    0.724550    11.00000    0.07077
H9    2    0.022136    0.339795    0.163591    11.00000    0.04037
MOLE    1
C1    1    0.241696    0.180165    0.038823    11.00000    0.03839    0.02625 =
         0.01769   -0.00202    0.00515    0.00096
C2    1    0.248490    0.260773    0.204633    11.00000    0.03491    0.02196 =
         0.01472   -0.00134    0.00277    0.00289
C3    1    0.213245    0.160309    0.343574    11.00000    0.05202    0.02395 =
         0.01574   -0.00054    0.00391    0.00390
AFIX  23
H3A   2    0.110848    0.115576    0.312425    11.00000   -1.20000
H3B   2    0.295439    0.089068    0.351210    11.00000   -1.20000
AFIX   0
C4    1    0.206893    0.224357    0.513740    11.00000    0.04362    0.02520 =
         0.01640   -0.00138    0.00253    0.00148
C5    1    0.414775    0.326691    0.234302    11.00000    0.03424    0.04761 =
         0.03380   -0.00647    0.00196   -0.00222
AFIX 137
H5A   2    0.427665    0.394675    0.149824    11.00000   -1.50000
H5B   2    0.495909    0.256694    0.230056    11.00000   -1.50000
H5C   2    0.425395    0.370188    0.341697    11.00000   -1.50000
AFIX   0
N1    3    0.124953    0.374118    0.191638    11.00000    0.03677    0.02130 =
         0.01641   -0.00067    0.00355    0.00083
O1    4    0.167700    0.235817   -0.087134    11.00000    0.05096    0.04545 =
         0.01669   -0.00386    0.00111    0.01524
O2    4    0.316383    0.070522    0.042746    11.00000    0.09299    0.03834 =
         0.02573   -0.00824    0.00228    0.02903
O3    4    0.224156    0.133930    0.633364    11.00000    0.07215    0.03044 =
         0.01615    0.00105    0.00960    0.00854
O4    4    0.183120    0.346258    0.536989    11.00000    0.11800    0.02896 =
         0.02002   -0.00243    0.01020    0.01261
HKLF 4
REM  cad4 in C 2
REM R1 =  0.0340 for     699 Fo > 4sig(Fo)  and  0.0340 for all     700 data
REM    109 parameters refined using      2 restraints
END
WGHT      0.0552      0.2614
REM Instructions for potential hydrogen bonds
HTAB N1 O2_$1
HTAB N1 O3_$2
HTAB N1 O4
HTAB O3 O1_$3
HTAB N1 O1_$4
HTAB C3 O4_$5
REM Highest difference peak  0.287,  deepest hole -0.210,  1-sigma level  0.075
Q1    1   0.2431  0.2256  0.1241  11.00000  0.05    0.29
Q2    1   0.2232  0.1941  0.4290  11.00000  0.05    0.25
Q3    1   0.2307  0.2089  0.2797  11.00000  0.05    0.23
Q4    1   0.2351  0.0670  0.0231  11.00000  0.05    0.21
Q5    1   0.3146  0.0358 -0.0627  11.00000  0.05    0.20
Q6    1   0.3026  0.0238  0.1603  11.00000  0.05    0.19
Q7    1   0.1918  0.3890  0.4350  11.00000  0.05    0.19
Q8    1   0.1910  0.2590 -0.1882  11.00000  0.05    0.18
Q9    1   0.2289  0.0539  0.3405  11.00000  0.05    0.18
Q10   1   0.1819  0.3596  0.6223  11.00000  0.05    0.16
Q11   1   0.2293  0.0871  0.5500  11.00000  0.05    0.15
Q12   1   0.3107  0.5151  0.1365  11.00000  0.05    0.15
Q13   1   0.2477  0.3273  0.5200  11.00000  0.05    0.14
Q14   1   0.2545  0.0867  0.7712  11.00000  0.05    0.13
Q15   1   0.1382 -0.0007  0.4827  11.00000  0.05    0.13
Q16   1   0.1931  0.2242 -0.0382  11.00000  0.05    0.12
Q17   1   0.3337  0.4482  0.4680  11.00000  0.05    0.12
Q18   1   0.3636  0.4126  0.5147  11.00000  0.05    0.12
Q19   1   0.2567  0.4812  0.5265  11.00000  0.05    0.11
Q20   1   0.3189  0.0355  0.6435  11.00000  0.05    0.11
;
_shelx_res_checksum     45580
