# Supplementary material for: Crystal structure of (S)-2-amino-2-methyl­succinic acid
Source: Acta Crystallogr E Crystallogr Commun. 2015 Sep 12;71(Pt 10):o731–2. doi: 10.1107/S2056989015016709 (PMC4647375; doi:10.1107/S2056989015016709)
Supplement: Supplementary file 2 [file e-71-0o731-Isup2.hkl]

data_I                                                                          
_shelx_title ' cad4 in C 2'                                                     
_shelx_refln_list_code          4                                               
_shelx_F_calc_maximum      127.09                                               
_exptl_crystal_F_000       312.00                                               
_reflns_d_resolution_high  0.8020                                               
                                                                                
loop_                                                                           
 _space_group_symop_operation_xyz                                               
 'x, y, z'                                                                      
 '-x, y, -z'                                                                    
 'x+1/2, y+1/2, z'                                                              
 '-x+1/2, y+1/2, -z'                                                            
                                                                                
_cell_length_a     8.3398                                                       
_cell_length_b     9.6725                                                       
_cell_length_c     8.0671                                                       
_cell_angle_alpha  90.000                                                       
_cell_angle_beta   95.175                                                       
_cell_angle_gamma  90.000                                                       
                                                                                
_shelx_F_squared_multiplier     1.000                                           
                                                                                
loop_                                                                           
 _refln_index_h                                                                 
 _refln_index_k                                                                 
 _refln_index_l                                                                 
 _refln_F_squared_calc                                                          
 _refln_F_squared_meas                                                          
 _refln_F_squared_sigma                                                         
 _refln_observed_status                                                         
   0 -12   0         30.07         26.90         0.23 o                         
   1 -11   0          2.09          2.92         0.07 o                         
   3 -11   0          9.55          7.91         0.16 o                         
   0 -10   0        277.98        285.02         1.19 o                         
   2 -10   0        159.55        158.06         0.86 o                         
   4 -10   0         31.62         32.93         0.35 o                         
   1  -9   0         97.28         96.87         2.32 o                         
   3  -9   0        252.25        240.37         1.13 o                         
   5  -9   0         98.82        102.04         0.65 o                         
   0  -8   0        203.61        192.94         1.00 o                         
   2  -8   0         41.79         31.53         0.42 o                         
   4  -8   0        139.80        128.15         0.84 o                         
   6  -8   0         64.50         59.79         0.51 o                         
   1  -7   0         76.85         70.60         7.19 o                         
   3  -7   0         52.99         51.20         0.52 o                         
   5  -7   0         23.65         22.11         0.37 o                         
   7  -7   0         23.70         23.43         0.32 o                         
   0  -6   0        386.70        426.33         1.21 o                         
   2  -6   0         22.55         31.60         0.36 o                         
   4  -6   0        123.33        108.44         0.73 o                         
   6  -6   0        120.20        113.13         0.80 o                         
   8  -6   0          2.21          1.67         0.08 o                         
   1  -5   0        418.48        426.64         6.04 o                         
   3  -5   0        645.91        722.29         5.74 o                         
   5  -5   0        115.55        122.97         0.78 o                         
   7  -5   0          3.93          3.22         0.12 o                         
   9  -5   0         23.72         20.01         0.24 o                         
   0  -4   0       1389.74       1272.46         5.87 o                         
   2  -4   0        259.29        231.40         0.73 o                         
   4  -4   0        251.00        285.19         1.00 o                         
   6  -4   0         25.10         27.02         0.39 o                         
   8  -4   0         24.31         25.04         0.37 o                         
   1  -3   0        114.86        123.32         1.65 o                         
   3  -3   0        485.83        537.03         4.00 o                         
   5  -3   0        368.30        378.14         1.22 o                         
   7  -3   0        223.29        235.90         1.15 o                         
   9  -3   0         23.44         24.04         0.31 o                         
   0  -2   0       9212.07       5968.73        12.11 o                         
   2  -2   0       5741.64       6489.63        13.63 o                         
   4  -2   0       1603.90       1828.71         8.30 o                         
   6  -2   0         38.94         41.14         0.44 o                         
   8  -2   0          7.17          6.27         0.19 o                         
  10  -2   0          3.71          4.18         0.12 o                         
   1  -1   0       1010.37       1064.33         3.09 o                         
   3  -1   0       4495.53       5420.43        13.06 o                         
   5  -1   0        800.34        896.20         6.32 o                         
   7  -1   0         96.49        112.21         0.77 o                         
   9  -1   0         21.70         24.88         0.34 o                         
   2   0   0      16151.94      18500.78        25.32 o                         
   4   0   0        150.78        171.78         0.63 o                         
   6   0   0         31.97         35.92         0.40 o                         
   8   0   0          7.82          9.98         0.25 o                         
  10   0   0          0.12          1.05         0.06 o                         
  -3 -11   1         27.77         26.23         0.27 o                         
  -1 -11   1         74.23         71.00         3.24 o                         
   1 -11   1        104.68         98.67         4.73 o                         
   3 -11   1         96.79         89.57         0.48 o                         
  -4 -10   1          7.06          7.18         0.18 o                         
  -2 -10   1          9.74          9.86         0.23 o                         
   0 -10   1        203.78        202.22         0.70 o                         
   2 -10   1        344.06        327.26         1.23 o                         
   4 -10   1         30.41         32.10         0.34 o                         
  -5  -9   1          7.15          8.03         0.20 o                         
  -3  -9   1         86.80         90.41         0.69 o                         
  -1  -9   1        201.58        192.98        11.62 o                         
   1  -9   1        123.08        119.39         8.76 o                         
   3  -9   1         32.68         32.30         0.42 o                         
   5  -9   1          6.00          8.16         0.20 o                         
  -6  -8   1          6.47          8.83         0.22 o                         
  -4  -8   1         12.11          9.53         0.26 o                         
  -2  -8   1        262.41        248.96         1.16 o                         
   0  -8   1        119.35        109.31         0.53 o                         
   2  -8   1        162.59        151.17         0.91 o                         
   4  -8   1        230.55        241.90         1.15 o                         
   6  -8   1         84.08         87.52         0.60 o                         
  -7  -7   1          3.46          3.78         0.12 o                         
  -5  -7   1         54.81         51.98         0.55 o                         
  -3  -7   1        158.07        148.42         0.87 o                         
  -1  -7   1          3.98          4.02         0.42 o                         
   1  -7   1         64.65         62.83         5.46 o                         
   3  -7   1         55.72         55.38         0.54 o                         
   5  -7   1         31.52         38.06         0.47 o                         
   7  -7   1         44.00         51.63         0.46 o                         
  -8  -6   1         27.88         26.19         0.32 o                         
  -6  -6   1         48.05         50.62         0.54 o                         
  -4  -6   1         14.27         15.88         0.30 o                         
  -2  -6   1        189.22        216.80         0.91 o                         
   0  -6   1        853.08        918.44         5.53 o                         
   2  -6   1        324.64        361.41         1.20 o                         
   4  -6   1        219.36        197.07         1.00 o                         
   6  -6   1        146.23        146.65         0.90 o                         
   8  -6   1         23.16         24.26         0.30 o                         
  -9  -5   1          1.97          3.11         0.10 o                         
  -7  -5   1          5.70          5.88         0.17 o                         
  -5  -5   1        172.32        184.53         0.96 o                         
  -3  -5   1       1180.98       1301.04         7.93 o                         
  -1  -5   1        257.72        270.98        14.24 o                         
   1  -5   1         41.64         39.30         2.89 o                         
   3  -5   1        164.17        175.52         0.80 o                         
   5  -5   1         16.18         15.06         0.29 o                         
   7  -5   1         28.56         38.37         0.46 o                         
   9  -5   1         35.37         36.66         0.30 o                         
  -8  -4   1         19.28         21.34         0.34 o                         
  -6  -4   1         90.42         91.51         0.69 o                         
  -4  -4   1        105.95         98.44         0.59 o                         
  -2  -4   1       1524.21       1671.97         7.53 o                         
   0  -4   1        826.49        927.09        22.57 o                         
   2  -4   1        182.40        188.22         0.68 o                         
   4  -4   1          8.15          9.44         0.21 o                         
   6  -4   1         38.25         42.14         0.48 o                         
   8  -4   1         71.24         74.32         0.60 o                         
  -9  -3   1          9.21         10.77         0.22 o                         
  -7  -3   1         82.88         80.91         0.67 o                         
  -5  -3   1        815.78        878.35         6.74 o                         
  -3  -3   1       2646.90       3036.64        10.56 o                         
  -1  -3   1        274.63        262.84         9.97 o                         
   1  -3   1        926.59        956.31        17.94 o                         
   3  -3   1         55.79         65.61         0.40 o                         
   5  -3   1         72.41         70.53         0.54 o                         
   7  -3   1         49.96         51.51         0.54 o                         
   9  -3   1         29.97         33.34         0.35 o                         
 -10  -2   1         38.00         41.80         0.32 o                         
  -8  -2   1         32.37         28.59         0.41 o                         
  -6  -2   1        147.84        160.41         0.86 o                         
  -4  -2   1         66.11         58.85         0.40 o                         
  -2  -2   1        475.26        480.12         3.02 o                         
   0  -2   1        261.56        281.68         2.28 o                         
   2  -2   1        589.21        607.96         3.51 o                         
   4  -2   1        218.10        206.87         0.76 o                         
   6  -2   1         15.66         15.88         0.29 o                         
   8  -2   1         32.44         33.11         0.43 o                         
  10  -2   1         41.35         37.85         0.28 o                         
  -9  -1   1          8.05          6.49         0.17 o                         
  -7  -1   1         56.17         54.15         0.54 o                         
  -5  -1   1         52.93         47.40         0.40 o                         
  -3  -1   1        875.82        864.98         4.54 o                         
  -1  -1   1       1289.28       1204.14         6.62 o                         
   1  -1   1       1322.17       1284.70        41.93 o                         
   3  -1   1        893.67        985.57         5.01 o                         
   5  -1   1        613.96        710.12         5.75 o                         
   7  -1   1        439.08        435.40         1.55 o                         
   9  -1   1         22.47         20.51         0.31 o                         
 -10   0   1          0.46          0.80         0.06 o                         
  -8   0   1         40.43         37.34         0.46 o                         
  -6   0   1         42.59         37.33         0.41 o                         
  -4   0   1         87.35         92.03         0.47 o                         
  -2   0   1         12.61         26.43         0.17 o                         
   0   0   1        117.33        103.11         0.87 o                         
   2   0   1        477.86        531.66         2.89 o                         
   4   0   1        330.46        317.05         0.90 o                         
   6   0   1        161.97        149.92         0.82 o                         
   8   0   1         10.44         10.61         0.26 o                         
  10   0   1        112.72        106.73         0.51 o                         
  -3 -11   2         37.65         32.85         0.29 o                         
  -1 -11   2          7.25          7.20         0.12 o                         
   1 -11   2         46.94         42.63         1.13 o                         
   3 -11   2          2.84          2.39         0.08 o                         
  -4 -10   2         28.86         28.31         0.31 o                         
  -2 -10   2         14.05         14.26         0.26 o                         
   0 -10   2         12.05         13.30         0.19 o                         
   2 -10   2          4.83          4.59         0.14 o                         
   4 -10   2         28.43         24.67         0.28 o                         
  -5  -9   2         90.12         90.04         0.59 o                         
  -3  -9   2        209.35        211.64         1.04 o                         
  -1  -9   2         79.24         85.86         4.23 o                         
   1  -9   2         99.50         95.35         4.86 o                         
   3  -9   2         74.91         70.94         0.60 o                         
   5  -9   2          2.99          2.72         0.10 o                         
  -6  -8   2         79.03         79.84         0.58 o                         
  -4  -8   2         30.41         34.72         0.44 o                         
  -2  -8   2        374.66        372.38         1.43 o                         
   0  -8   2        404.51        400.95         3.84 o                         
   2  -8   2        167.27        165.53         0.95 o                         
   4  -8   2         16.79         17.33         0.32 o                         
   6  -8   2          4.87          5.79         0.17 o                         
  -7  -7   2         27.53         31.56         0.36 o                         
  -5  -7   2        103.08        111.66         0.79 o                         
  -3  -7   2          0.28          0.18         0.09 o                         
  -1  -7   2         31.65         30.57         1.19 o                         
   1  -7   2         69.22         69.09         4.24 o                         
   3  -7   2         78.66         84.27         0.67 o                         
   5  -7   2         88.66         94.30         0.72 o                         
   7  -7   2         29.20         31.46         0.34 o                         
  -8  -6   2        114.71        118.12         0.65 o                         
  -6  -6   2         68.37         63.60         0.60 o                         
  -4  -6   2        307.18        325.81         1.29 o                         
  -2  -6   2        337.91        348.05         1.20 o                         
   0  -6   2        395.89        367.77         1.04 o                         
   2  -6   2        501.69        473.86         1.44 o                         
   4  -6   2        245.34        256.78         1.17 o                         
   6  -6   2         18.86         21.70         0.35 o                         
   8  -6   2         14.64         16.69         0.23 o                         
  -9  -5   2          0.35          0.35         0.06 o                         
  -7  -5   2         27.79         28.02         0.40 o                         
  -5  -5   2        148.79        164.84         0.92 o                         
  -3  -5   2          0.78          0.57         0.07 o                         
  -1  -5   2        450.40        466.81        11.43 o                         
   1  -5   2        189.40        212.58         7.49 o                         
   3  -5   2        141.12        140.09         0.75 o                         
   5  -5   2        110.35        114.04         0.78 o                         
   7  -5   2         10.60         10.81         0.25 o                         
   9  -5   2          5.38          6.29         0.12 o                         
  -8  -4   2         16.31         14.50         0.28 o                         
  -6  -4   2        139.97        135.78         0.85 o                         
  -4  -4   2         54.97         52.64         0.45 o                         
  -2  -4   2        310.68        294.08         0.89 o                         
   0  -4   2        128.56        110.02         1.43 o                         
   2  -4   2        672.31        720.37         5.17 o                         
   4  -4   2        509.39        533.11         1.50 o                         
   6  -4   2        114.95        107.95         0.77 o                         
   8  -4   2         12.75         10.03         0.23 o                         
  -9  -3   2         12.11         11.57         0.23 o                         
  -7  -3   2         41.83         37.64         0.47 o                         
  -5  -3   2        551.70        558.55         1.54 o                         
  -3  -3   2        917.30        960.31         5.82 o                         
  -1  -3   2        440.19        458.68         2.36 o                         
   1  -3   2       2699.37       2763.55         6.57 o                         
   3  -3   2        651.47        704.30         5.13 o                         
   5  -3   2         72.57         75.77         0.59 o                         
   7  -3   2         54.12         65.72         0.61 o                         
   9  -3   2          0.38          0.36         0.06 o                         
 -10  -2   2          8.27          8.30         0.15 o                         
  -8  -2   2         23.56         22.75         0.36 o                         
  -6  -2   2         73.54         72.01         0.59 o                         
  -4  -2   2         11.98         11.67         0.20 o                         
  -2  -2   2        897.41        889.23         4.62 o                         
   0  -2   2       1241.11       1122.60        28.47 o                         
   2  -2   2        582.39        559.48         3.75 o                         
   4  -2   2        273.39        290.43         0.97 o                         
   6  -2   2        153.25        143.31         0.85 o                         
   8  -2   2         34.56         35.16         0.43 o                         
  -9  -1   2         11.86         14.04         0.26 o                         
  -7  -1   2        339.14        337.65         1.35 o                         
  -5  -1   2        464.68        474.97         1.31 o                         
  -3  -1   2        618.66        653.39         4.18 o                         
  -1  -1   2       2046.11       1917.75        39.23 o                         
   1  -1   2        243.61        233.92         5.68 o                         
   3  -1   2        739.43        791.85         4.88 o                         
   5  -1   2        214.52        218.63         0.93 o                         
   7  -1   2         20.30         20.07         0.35 o                         
   9  -1   2         19.08         21.09         0.29 o                         
 -10   0   2         20.16         20.60         0.24 o                         
  -8   0   2        114.75        117.03         0.80 o                         
  -6   0   2        232.95        224.47         1.01 o                         
  -4   0   2        216.08        205.26         0.73 o                         
  -2   0   2       2434.35       2546.46         7.72 o                         
   0   0   2        363.96        390.23         1.63 o                         
   2   0   2       1590.39       1562.86         6.08 o                         
   4   0   2         16.52         11.88         0.20 o                         
   6   0   2        286.95        289.65         1.19 o                         
   8   0   2         12.64          8.71         0.23 o                         
  -3 -11   3          2.71          1.94         0.07 o                         
  -1 -11   3          2.80          2.63         0.06 o                         
   1 -11   3         42.26         39.12         0.72 o                         
  -4 -10   3         30.70         30.51         0.30 o                         
  -2 -10   3         36.43         37.12         0.39 o                         
   0 -10   3         16.72         15.99         0.19 o                         
   2 -10   3         20.37         19.44         0.28 o                         
   4 -10   3         59.45         61.27         0.39 o                         
  -5  -9   3         49.07         51.83         0.43 o                         
  -3  -9   3         84.18         88.94         0.65 o                         
  -1  -9   3        369.39        368.71         3.98 o                         
   1  -9   3        256.52        251.39         1.05 o                         
   3  -9   3         43.89         43.80         0.45 o                         
   5  -9   3         54.87         52.00         0.39 o                         
  -6  -8   3          2.66          2.07         0.10 o                         
  -4  -8   3         10.03         11.14         0.27 o                         
  -2  -8   3         17.21         19.63         0.35 o                         
   0  -8   3        406.39        407.39         2.40 o                         
   2  -8   3        488.41        488.23         1.65 o                         
   4  -8   3        142.48        151.20         0.86 o                         
   6  -8   3          7.68          9.20         0.18 o                         
  -7  -7   3         17.81         16.93         0.26 o                         
  -5  -7   3         27.27         30.33         0.42 o                         
  -3  -7   3        433.98        417.36         1.52 o                         
  -1  -7   3        460.20        439.09         3.62 o                         
   1  -7   3        192.15        184.49         2.73 o                         
   3  -7   3        552.37        529.16         1.73 o                         
   5  -7   3        199.91        207.11         1.03 o                         
   7  -7   3         21.88         20.25         0.25 o                         
  -8  -6   3          9.10          7.90         0.17 o                         
  -6  -6   3         42.07         42.92         0.49 o                         
  -4  -6   3        180.44        177.14         0.97 o                         
  -2  -6   3         12.79         13.39         0.26 o                         
   0  -6   3        434.09        383.12         1.01 o                         
   2  -6   3        926.17        876.31         2.10 o                         
   4  -6   3        295.00        293.27         1.28 o                         
   6  -6   3         98.79        100.03         0.71 o                         
   8  -6   3         22.61         21.17         0.22 o                         
  -9  -5   3         37.97         37.41         0.29 o                         
  -7  -5   3        113.68        109.52         0.76 o                         
  -5  -5   3        379.49        374.47         1.43 o                         
  -3  -5   3        186.68        173.76         0.86 o                         
  -1  -5   3         37.74         30.55         0.91 o                         
   1  -5   3         38.50         43.17         0.69 o                         
   3  -5   3         53.28         54.92         0.50 o                         
   5  -5   3        166.20        169.32         0.97 o                         
   7  -5   3        111.88        114.63         0.72 o                         
  -8  -4   3         23.55         23.13         0.34 o                         
  -6  -4   3         27.36         30.16         0.42 o                         
  -4  -4   3        434.68        439.77         1.38 o                         
  -2  -4   3        728.93        773.90         5.68 o                         
   0  -4   3        487.71        525.53         1.98 o                         
   2  -4   3        615.80        603.90         5.18 o                         
   4  -4   3        742.27        715.42         1.86 o                         
   6  -4   3        147.68        147.92         0.91 o                         
   8  -4   3         11.09          8.64         0.20 o                         
  -9  -3   3         14.27         14.06         0.23 o                         
  -7  -3   3         62.49         64.21         0.60 o                         
  -5  -3   3        162.39        153.90         0.84 o                         
  -3  -3   3        218.77        231.49         0.85 o                         
  -1  -3   3       1029.39       1078.58         4.21 o                         
   1  -3   3        827.31        799.82         5.73 o                         
   3  -3   3        693.97        673.54         5.52 o                         
   5  -3   3        110.14        116.61         0.76 o                         
   7  -3   3        110.23        117.54         0.80 o                         
   9  -3   3         15.97         15.86         0.20 o                         
 -10  -2   3          6.16          4.60         0.11 o                         
  -8  -2   3         43.26         44.80         0.49 o                         
  -6  -2   3         50.52         44.42         0.48 o                         
  -4  -2   3        121.69        114.00         0.62 o                         
  -2  -2   3       2075.00       2210.77         8.68 o                         
   0  -2   3       7226.51       7348.46       326.82 o                         
   2  -2   3       1347.37       1404.91         7.02 o                         
   4  -2   3        176.46        183.64         0.84 o                         
   6  -2   3          1.84          1.84         0.10 o                         
   8  -2   3         32.99         30.40         0.38 o                         
  -9  -1   3         14.72         15.27         0.26 o                         
  -7  -1   3         36.03         38.00         0.46 o                         
  -5  -1   3         22.86         23.95         0.32 o                         
  -3  -1   3        190.96        185.92         0.68 o                         
  -1  -1   3       4060.54       3614.91        86.38 o                         
   1  -1   3        941.61        917.40         3.47 o                         
   3  -1   3        417.59        410.31         1.09 o                         
   5  -1   3         33.55         38.77         0.43 o                         
   7  -1   3         18.58         18.40         0.33 o                         
   9  -1   3         12.36         12.36         0.20 o                         
 -10   0   3          1.28          2.02         0.07 o                         
  -8   0   3         53.59         56.83         0.55 o                         
  -6   0   3         42.54         38.42         0.44 o                         
  -4   0   3       2883.57       2975.99        11.92 o                         
  -2   0   3       3259.34       3072.51        10.04 o                         
   0   0   3         15.79        107.72         3.78 o                         
   2   0   3        295.43        277.93         0.78 o                         
   4   0   3        207.78        208.18         0.86 o                         
   6   0   3          0.04         -0.11         0.11 o                         
   8   0   3          7.72          9.07         0.22 o                         
  -1 -11   4         19.48         21.53         0.41 o                         
  -4 -10   4          6.81          6.98         0.14 o                         
  -2 -10   4         98.62         92.86         0.54 o                         
   0 -10   4         10.47         10.87         0.15 o                         
   2 -10   4          3.45          3.14         0.09 o                         
  -5  -9   4         21.52         23.00         0.26 o                         
  -3  -9   4          7.03          7.75         0.20 o                         
  -1  -9   4         78.32         78.22         1.01 o                         
   1  -9   4        103.90         99.71         1.12 o                         
   3  -9   4         36.81         34.29         0.36 o                         
   5  -9   4         53.22         52.16         0.33 o                         
  -6  -8   4         18.97         18.78         0.25 o                         
  -4  -8   4         15.09         14.27         0.27 o                         
  -2  -8   4         83.63         85.62         0.68 o                         
   0  -8   4        256.64        260.70         0.84 o                         
   2  -8   4        141.29        149.45         0.89 o                         
   4  -8   4          0.45          0.77         0.08 o                         
   6  -8   4          4.84          5.96         0.13 o                         
  -7  -7   4         12.37         12.38         0.21 o                         
  -5  -7   4        164.27        166.78         0.91 o                         
  -3  -7   4        436.56        450.51         1.59 o                         
  -1  -7   4        425.53        394.32         3.27 o                         
   1  -7   4        431.19        416.27         5.17 o                         
   3  -7   4         55.00         56.41         0.56 o                         
   5  -7   4          6.93          7.70         0.21 o                         
  -8  -6   4          7.53          6.82         0.14 o                         
  -6  -6   4         43.85         40.46         0.46 o                         
  -4  -6   4        505.82        487.08         1.66 o                         
  -2  -6   4       1156.31       1177.32         9.01 o                         
   0  -6   4        255.52        247.96         0.78 o                         
   2  -6   4         90.22         81.22         0.66 o                         
   4  -6   4         57.69         56.85         0.56 o                         
   6  -6   4         48.19         52.20         0.48 o                         
  -7  -5   4        141.49        144.19         0.82 o                         
  -5  -5   4        286.35        280.01         1.25 o                         
  -3  -5   4        589.93        554.54         1.66 o                         
  -1  -5   4        180.85        161.71         2.38 o                         
   1  -5   4        179.63        181.53         5.02 o                         
   3  -5   4        138.87        126.84         0.81 o                         
   5  -5   4        113.54        104.93         0.76 o                         
   7  -5   4         39.92         40.37         0.39 o                         
  -8  -4   4          1.98          2.12         0.09 o                         
  -6  -4   4        228.24        224.77         1.12 o                         
  -4  -4   4        603.82        592.17         1.71 o                         
  -2  -4   4        239.99        227.73         0.94 o                         
   0  -4   4        362.09        388.39         5.55 o                         
   2  -4   4        107.37        111.83         0.68 o                         
   4  -4   4        165.51        154.44         0.90 o                         
   6  -4   4         24.01         21.14         0.35 o                         
   8  -4   4         17.79         14.55         0.21 o                         
  -9  -3   4         14.19         12.22         0.20 o                         
  -7  -3   4        191.99        193.48         1.02 o                         
  -5  -3   4         88.36         88.72         0.67 o                         
  -3  -3   4        194.32        181.27         0.83 o                         
  -1  -3   4        540.30        544.21         4.63 o                         
   1  -3   4        391.79        432.52         5.10 o                         
   3  -3   4        281.04        276.64         1.09 o                         
   5  -3   4        206.40        198.26         1.04 o                         
   7  -3   4         31.36         26.79         0.36 o                         
  -8  -2   4         10.65          9.86         0.24 o                         
  -6  -2   4         10.39         11.72         0.27 o                         
  -4  -2   4         47.68         49.09         0.45 o                         
  -2  -2   4         95.99        107.40         0.57 o                         
   0  -2   4        769.41        760.57         5.67 o                         
   2  -2   4        249.68        236.88         0.88 o                         
   4  -2   4        130.10        121.70         0.75 o                         
   6  -2   4        192.96        187.70         1.02 o                         
   8  -2   4         34.07         29.33         0.33 o                         
  -9  -1   4          3.60          3.27         0.10 o                         
  -7  -1   4         24.69         23.01         0.37 o                         
  -5  -1   4        125.11        128.86         0.77 o                         
  -3  -1   4        295.94        263.37         0.92 o                         
  -1  -1   4        255.66        241.71         6.10 o                         
   1  -1   4        615.14        600.84         3.27 o                         
   3  -1   4        339.47        352.05         1.14 o                         
   5  -1   4         50.87         54.38         0.54 o                         
   7  -1   4         15.06         13.74         0.28 o                         
   9  -1   4         16.35         16.01         0.19 o                         
  -8   0   4         33.70         34.98         0.42 o                         
  -6   0   4         11.30         14.15         0.29 o                         
  -4   0   4          7.51          6.82         0.18 o                         
  -2   0   4        213.23        203.73         0.74 o                         
   0   0   4        160.30        125.25         3.64 o                         
   2   0   4        273.96        240.14         0.85 o                         
   4   0   4         56.95         51.89         0.48 o                         
   6   0   4        172.10        157.20         0.94 o                         
   8   0   4         39.53         35.76         0.38 o                         
  -2 -10   5         51.46         52.14         0.35 o                         
   0 -10   5         98.50        103.40         0.36 o                         
   2 -10   5         30.03         34.05         0.25 o                         
  -5  -9   5          1.59          2.02         0.07 o                         
  -3  -9   5        114.10        114.67         0.61 o                         
  -1  -9   5        116.73        117.50         1.91 o                         
   1  -9   5         50.40         53.12         0.32 o                         
   3  -9   5          3.76          3.67         0.11 o                         
  -6  -8   5          0.35          0.66         0.06 o                         
  -4  -8   5          5.36          6.56         0.19 o                         
  -2  -8   5          4.54          6.68         0.18 o                         
   0  -8   5         89.58         86.63         0.46 o                         
   2  -8   5        214.56        223.84         1.00 o                         
   4  -8   5         28.60         31.63         0.32 o                         
  -7  -7   5         32.41         28.01         0.25 o                         
  -5  -7   5        122.73        118.53         0.72 o                         
  -3  -7   5         65.64         65.04         0.59 o                         
  -1  -7   5         47.61         43.91         0.35 o                         
   1  -7   5         18.94         19.82         0.41 o                         
   3  -7   5         18.02         18.39         0.32 o                         
   5  -7   5         32.22         32.68         0.34 o                         
  -6  -6   5         17.88         19.15         0.29 o                         
  -4  -6   5         47.48         48.13         0.52 o                         
  -2  -6   5          5.26          6.85         0.20 o                         
   0  -6   5         54.50         60.94         0.64 o                         
   2  -6   5        242.15        238.94         1.15 o                         
   4  -6   5        198.47        202.35         1.02 o                         
   6  -6   5         10.96         11.30         0.20 o                         
  -7  -5   5          8.80          9.48         0.21 o                         
  -5  -5   5        105.31         98.22         0.74 o                         
  -3  -5   5         91.78         98.23         0.73 o                         
  -1  -5   5         58.51         50.10         1.11 o                         
   1  -5   5        250.06        240.08         0.92 o                         
   3  -5   5        127.44        129.77         0.85 o                         
   5  -5   5         67.89         70.23         0.59 o                         
   7  -5   5         31.08         37.51         0.31 o                         
  -8  -4   5          6.21          6.83         0.16 o                         
  -6  -4   5         80.25         81.54         0.66 o                         
  -4  -4   5        126.32        118.69         0.80 o                         
  -2  -4   5        241.62        245.25         1.07 o                         
   0  -4   5        410.48        428.80         8.03 o                         
   2  -4   5         48.40         46.11         0.48 o                         
   4  -4   5         71.68         71.43         0.63 o                         
   6  -4   5          9.51         10.05         0.23 o                         
  -9  -3   5         22.01         20.56         0.21 o                         
  -7  -3   5         68.59         61.35         0.55 o                         
  -5  -3   5         16.62         17.44         0.33 o                         
  -3  -3   5        412.41        414.99         1.40 o                         
  -1  -3   5        536.20        525.32         7.29 o                         
   1  -3   5        149.38        154.03         0.57 o                         
   3  -3   5        193.62        187.50         0.98 o                         
   5  -3   5         45.36         43.27         0.50 o                         
   7  -3   5         13.70         12.08         0.23 o                         
  -8  -2   5         89.23         87.60         0.59 o                         
  -6  -2   5        171.01        165.22         0.96 o                         
  -4  -2   5        245.53        218.00         1.03 o                         
  -2  -2   5         14.46         21.43         0.30 o                         
   0  -2   5         96.39         92.03         1.59 o                         
   2  -2   5        280.02        287.51         1.11 o                         
   4  -2   5         80.07         71.87         0.62 o                         
   6  -2   5         86.46         85.07         0.67 o                         
   8  -2   5         21.78         19.88         0.23 o                         
  -9  -1   5         27.18         26.21         0.27 o                         
  -7  -1   5         34.36         33.60         0.43 o                         
  -5  -1   5          9.91          9.85         0.25 o                         
  -3  -1   5        162.59        149.43         0.79 o                         
  -1  -1   5        427.15        388.37        11.22 o                         
   1  -1   5        606.36        584.97         2.06 o                         
   3  -1   5        316.53        324.35         1.23 o                         
   5  -1   5        298.94        298.20         1.30 o                         
   7  -1   5         93.06         87.90         0.62 o                         
  -8   0   5        118.11        108.36         0.69 o                         
  -6   0   5        309.24        278.80         1.25 o                         
  -4   0   5        386.57        344.55         1.26 o                         
  -2   0   5        799.09        810.32         6.24 o                         
   0   0   5         32.63         31.12         0.79 o                         
   2   0   5        747.41        684.05         1.69 o                         
   4   0   5         55.45         59.60         0.56 o                         
   6   0   5         98.17         94.45         0.71 o                         
   8   0   5         57.28         60.03         0.41 o                         
  -3  -9   6         66.10         70.85         0.39 o                         
  -1  -9   6         42.48         48.43         0.57 o                         
   1  -9   6         20.37         26.49         0.19 o                         
  -4  -8   6         14.50         13.23         0.21 o                         
  -2  -8   6         46.75         48.08         0.43 o                         
   0  -8   6         26.64         29.03         0.40 o                         
   2  -8   6         22.28         23.49         0.29 o                         
   4  -8   6         11.81         10.06         0.15 o                         
  -5  -7   6         49.19         51.89         0.41 o                         
  -3  -7   6         45.18         48.86         0.48 o                         
  -1  -7   6        300.96        293.75         1.22 o                         
   1  -7   6        187.72        181.26         1.20 o                         
   3  -7   6          3.31          4.10         0.12 o                         
   5  -7   6          3.14          3.97         0.11 o                         
  -6  -6   6         35.26         34.04         0.34 o                         
  -4  -6   6         79.68         79.75         0.62 o                         
  -2  -6   6         99.52        103.62         0.75 o                         
   0  -6   6         34.63         34.74         0.31 o                         
   2  -6   6        151.75        155.62         0.90 o                         
   4  -6   6         54.25         58.06         0.49 o                         
  -7  -5   6         22.69         18.90         0.24 o                         
  -5  -5   6         67.39         64.71         0.57 o                         
  -3  -5   6         56.88         48.13         0.52 o                         
  -1  -5   6         39.50         35.15         0.71 o                         
   1  -5   6        161.62        145.35         0.69 o                         
   3  -5   6        313.92        311.87         1.29 o                         
   5  -5   6         26.62         27.34         0.33 o                         
  -8  -4   6         26.43         25.22         0.24 o                         
  -6  -4   6          1.92          1.86         0.09 o                         
  -4  -4   6          9.40          9.49         0.26 o                         
  -2  -4   6         11.11         13.02         0.28 o                         
   0  -4   6        275.22        276.23         5.23 o                         
   2  -4   6        122.22        112.81         0.79 o                         
   4  -4   6         65.89         63.47         0.58 o                         
   6  -4   6        113.73        113.21         0.62 o                         
  -7  -3   6        101.53        100.46         0.63 o                         
  -5  -3   6        298.08        299.82         1.28 o                         
  -3  -3   6         26.22         19.58         0.34 o                         
  -1  -3   6        372.90        371.86         7.53 o                         
   1  -3   6        126.16        120.54         0.66 o                         
   3  -3   6        300.91        279.79         1.25 o                         
   5  -3   6         94.07         98.78         0.70 o                         
   7  -3   6         13.51         14.58         0.19 o                         
  -8  -2   6         16.77         20.25         0.25 o                         
  -6  -2   6         21.33         19.28         0.33 o                         
  -4  -2   6        417.74        404.28         1.50 o                         
  -2  -2   6        540.97        535.77         1.64 o                         
   0  -2   6         36.28         46.55         1.00 o                         
   2  -2   6        229.22        205.66         1.04 o                         
   4  -2   6        297.48        284.94         1.26 o                         
   6  -2   6         76.26         73.06         0.56 o                         
  -7  -1   6        152.38        155.64         0.84 o                         
  -5  -1   6         46.81         50.40         0.54 o                         
  -3  -1   6         86.93         87.64         0.67 o                         
  -1  -1   6       1143.97       1076.25        34.39 o                         
   1  -1   6        490.70        457.74        10.75 o                         
   3  -1   6         42.68         44.07         0.50 o                         
   5  -1   6         23.24         22.32         0.36 o                         
   7  -1   6         26.14         27.14         0.30 o                         
  -8   0   6         12.30         11.57         0.21 o                         
  -6   0   6         44.62         41.42         0.48 o                         
  -4   0   6         38.43         38.17         0.46 o                         
  -2   0   6         57.71         63.08         0.55 o                         
   0   0   6         96.12        100.54         3.25 o                         
   2   0   6        231.17        203.51         1.01 o                         
   4   0   6        136.98        126.28         0.84 o                         
   6   0   6          3.12          3.57         0.12 o                         
  -2  -8   7        215.09        232.22         0.75 o                         
   0  -8   7         76.16         85.30         0.33 o                         
   2  -8   7          1.20          2.73         0.08 o                         
  -5  -7   7         52.20         52.48         0.31 o                         
  -3  -7   7        197.77        206.71         0.81 o                         
  -1  -7   7         18.54         20.57         0.55 o                         
   1  -7   7         48.04         47.98         0.36 o                         
   3  -7   7         24.22         26.31         0.26 o                         
  -6  -6   7        153.21        162.00         0.55 o                         
  -4  -6   7        125.29        137.52         0.71 o                         
  -2  -6   7          7.69         11.21         0.24 o                         
   0  -6   7         10.27          7.68         0.20 o                         
   2  -6   7         30.04         35.85         0.38 o                         
   4  -6   7          6.15          7.46         0.15 o                         
  -5  -5   7          5.05          6.03         0.17 o                         
  -3  -5   7         64.60         63.25         0.56 o                         
  -1  -5   7         13.19         10.37         0.76 o                         
   1  -5   7         56.04         52.08         0.70 o                         
   3  -5   7          6.91          6.32         0.18 o                         
   5  -5   7         14.56         14.77         0.19 o                         
  -6  -4   7          5.55          5.31         0.15 o                         
  -4  -4   7        202.11        193.01         0.98 o                         
  -2  -4   7        148.79        133.43         0.85 o                         
   0  -4   7         18.19         14.23         0.24 o                         
   2  -4   7         10.24          9.91         0.24 o                         
   4  -4   7         30.47         33.54         0.37 o                         
  -7  -3   7         30.31         30.36         0.29 o                         
  -5  -3   7          9.68         10.88         0.25 o                         
  -3  -3   7          9.74         13.97         0.30 o                         
  -1  -3   7        116.57        135.63         1.27 o                         
   1  -3   7        275.59        284.34         7.37 o                         
   3  -3   7        194.98        188.77         0.99 o                         
   5  -3   7        134.44        136.95         0.70 o                         
  -6  -2   7         51.60         51.99         0.48 o                         
  -4  -2   7        344.87        331.11         1.35 o                         
  -2  -2   7        478.46        459.28         1.61 o                         
   0  -2   7        461.95        451.84        12.89 o                         
   2  -2   7        275.46        271.13         1.22 o                         
   4  -2   7         12.83         15.43         0.29 o                         
   6  -2   7         36.05         33.33         0.31 o                         
  -7  -1   7         38.70         39.11         0.37 o                         
  -5  -1   7         71.54         71.91         0.61 o                         
  -3  -1   7         85.59         93.06         0.72 o                         
  -1  -1   7        242.40        241.60        10.50 o                         
   1  -1   7        486.38        501.22        15.33 o                         
   3  -1   7        433.37        445.78         1.57 o                         
   5  -1   7        107.13        103.34         0.66 o                         
  -8   0   7         18.82         19.65         0.21 o                         
  -6   0   7          0.68          0.63         0.08 o                         
  -4   0   7          2.80          1.92         0.11 o                         
  -2   0   7        809.24        825.30         2.17 o                         
   0   0   7       1469.31       1384.73        39.54 o                         
   2   0   7        318.15        297.71         1.29 o                         
   4   0   7        106.90        106.57         0.73 o                         
   6   0   7         42.79         44.29         0.37 o                         
  -1  -7   8         73.18         77.72         0.47 o                         
   1  -7   8        147.90        155.91         2.05 o                         
  -4  -6   8          3.87          3.42         0.09 o                         
  -2  -6   8         31.31         27.93         0.30 o                         
   0  -6   8         89.59         86.89         0.36 o                         
   2  -6   8          3.67          2.65         0.08 o                         
  -5  -5   8         61.06         63.52         0.37 o                         
  -3  -5   8          1.24          0.88         0.08 o                         
  -1  -5   8         34.10         38.43         0.28 o                         
   1  -5   8         24.95         25.21         0.22 o                         
   3  -5   8         72.42         77.20         0.44 o                         
  -6  -4   8         16.31         15.69         0.18 o                         
  -4  -4   8        153.91        154.90         0.74 o                         
  -2  -4   8        107.59        110.26         0.70 o                         
   0  -4   8         14.07         11.97         0.17 o                         
   2  -4   8         21.44         22.10         0.30 o                         
   4  -4   8         22.36         23.45         0.24 o                         
  -5  -3   8         65.44         65.24         0.47 o                         
  -3  -3   8         30.69         33.09         0.39 o                         
  -1  -3   8         39.81         42.09         0.53 o                         
   1  -3   8         19.49         17.98         0.23 o                         
   3  -3   8         29.64         29.28         0.34 o                         
  -6  -2   8         21.13         18.73         0.24 o                         
  -4  -2   8        101.02        101.79         0.67 o                         
  -2  -2   8        294.68        304.00         1.25 o                         
   0  -2   8         71.02         70.71         2.16 o                         
   2  -2   8         61.07         62.78         0.54 o                         
   4  -2   8         32.51         36.12         0.35 o                         
  -5  -1   8          8.97          9.85         0.21 o                         
  -3  -1   8         74.79         78.67         0.63 o                         
  -1  -1   8        143.43        146.02         2.56 o                         
   1  -1   8        223.44        234.91         7.48 o                         
   3  -1   8         51.57         54.06         0.49 o                         
   5  -1   8        108.14        104.46         0.50 o                         
  -6   0   8          0.02          0.11         0.06 o                         
  -4   0   8          1.59          2.01         0.10 o                         
  -2   0   8         89.08         90.01         0.69 o                         
   0   0   8         26.33         27.89         1.25 o                         
   2   0   8         32.18         29.53         0.39 o                         
   4   0   8         49.51         49.33         0.42 o                         
  -1  -5   9         43.34         44.31         0.22 o                         
  -2  -4   9        155.44        162.41         0.66 o                         
   0  -4   9          5.34          5.74         0.22 o                         
   2  -4   9        114.59        118.70         0.48 o                         
  -3  -3   9         50.63         58.10         0.41 o                         
  -1  -3   9         60.04         64.36         1.06 o                         
   1  -3   9         36.94         37.21         0.31 o                         
   3  -3   9          8.76          8.59         0.13 o                         
  -4  -2   9         14.27         13.80         0.21 o                         
  -2  -2   9        111.13        110.71         0.63 o                         
   0  -2   9         72.75         69.18         1.88 o                         
   2  -2   9         22.38         22.45         0.26 o                         
  -5  -1   9         16.65         15.26         0.19 o                         
  -3  -1   9          3.40          4.51         0.13 o                         
  -1  -1   9         90.21         94.04         1.40 o                         
   1  -1   9         24.55         25.99         0.67 o                         
   3  -1   9         30.81         29.09         0.27 o                         
  -4   0   9          2.10          2.56         0.09 o                         
  -2   0   9         52.53         53.59         0.46 o                         
   0   0   9          0.50          1.02         0.10 o                         
   2   0   9         85.22         82.99         0.51 o                         
  -1  -1  10        394.71        432.04         5.44 o                         
  -2   0  10         66.43         72.90         0.36 o                         
   0   0  10          9.17          9.93         0.23 o                         
                                                                                
